# Supplementary material for: (4-Chloro­benzoato)bis(5-methyl-2-pyridylamine)silver(I)
Source: Acta Crystallogr Sect E Struct Rep Online. 2008 Mar 29;64(Pt 4):m591. doi: 10.1107/S1600536808008064 (PMC2961039; doi:10.1107/S1600536808008064)
Supplement: Supplementary file 2 [file e-64-0m591-Isup2.hkl]

# 
# h,k,l, Fc-squared, Fo-squared, sigma(Fo-squared) and status flag 
# 
data_I
_shelx_title ' A in P2(1)/n' 
_shelx_refln_list_code          4 
_shelx_F_calc_maximum      230.97 
_exptl_crystal_F_000       968.00 
_reflns_d_resolution_high  0.7965 
 
loop_ 
 _symmetry_equiv_pos_as_xyz 
 'x, y, z' 
 '-x+1/2, y+1/2, -z+1/2' 
 '-x, -y, -z' 
 'x-1/2, -y-1/2, z-1/2' 
 
_cell_length_a    15.9831 
_cell_length_b     5.7428 
_cell_length_c    21.7027 
_cell_angle_alpha  90.000 
_cell_angle_beta   98.460 
_cell_angle_gamma  90.000 
 
_shelx_F_squared_multiplier     1.000 
 
loop_ 
 _refln_index_h 
 _refln_index_k 
 _refln_index_l 
 _refln_F_squared_calc 
 _refln_F_squared_meas 
 _refln_F_squared_sigma 
 _refln_observed_status 
   2   0   0    24667.14    25397.60    580.47 o 
   4   0   0     9773.04    10680.76    249.59 o 
   6   0   0      353.25      371.21     14.86 o 
   8   0   0     1849.82     1775.40     45.16 o 
  10   0   0     7685.01     7614.33    157.90 o 
  12   0   0     7398.92     7102.40    152.03 o 
  14   0   0     2238.45     2299.97    108.02 o 
  16   0   0      155.68      202.18     33.30 o 
  18   0   0       56.24       86.07     36.35 o 
   1   1   0      235.94      208.04      7.26 o 
   2   1   0    10654.99    11389.91    154.22 o 
   3   1   0     2832.83     2770.43     41.02 o 
   4   1   0    53347.40    52832.99    701.04 o 
   5   1   0     9551.44     9593.13    132.62 o 
   6   1   0    20973.63    21954.26    296.11 o 
   7   1   0     7955.03     8161.20    115.55 o 
   8   1   0       65.20       46.69      5.77 o 
   9   1   0       94.73       89.99      7.66 o 
  10   1   0      772.36      796.73     23.11 o 
  11   1   0      290.39      316.71     33.77 o 
  12   1   0       35.38       32.73      8.32 o 
  13   1   0        5.31        4.07      7.46 o 
  14   1   0      210.63      234.74     16.86 o 
  15   1   0      627.83      649.96     37.47 o 
  16   1   0      476.20      536.70     36.07 o 
  17   1   0      305.67      296.05     29.61 o 
  18   1   0      255.73      300.73     31.28 o 
  19   1   0      151.48      156.11     26.60 o 
   0   2   0        1.72       20.76     25.13 o 
   1   2   0     2908.91     2805.63     53.92 o 
   2   2   0      182.16      225.27     13.27 o 
   3   2   0     3362.94     3280.97     55.69 o 
   4   2   0        2.00        0.96      2.75 o 
   5   2   0     1018.81     1117.11     21.97 o 
   6   2   0      429.88      448.28     15.30 o 
   7   2   0        3.03        7.78      4.59 o 
   8   2   0      455.66      524.28     18.50 o 
   9   2   0     3378.51     3435.23     63.70 o 
  10   2   0      142.55      172.67     13.83 o 
  11   2   0      882.92      848.08     25.56 o 
  12   2   0     2137.94     1906.98     62.29 o 
  13   2   0      594.66      629.77     42.40 o 
  14   2   0       25.42       30.34     10.56 o 
  15   2   0      465.07      432.80     39.90 o 
  16   2   0        2.20       -3.99     13.21 o 
  17   2   0       45.65       48.88     18.13 o 
  18   2   0       13.79      -12.74     16.04 o 
  19   2   0        3.16       -6.02     24.69 o 
   1   3   0      155.52      173.07     14.44 o 
   2   3   0     1092.02     1020.87     33.44 o 
   3   3   0      559.00      578.90     18.17 o 
   4   3   0     3048.96     3076.92     56.42 o 
   5   3   0      505.53      490.68     17.22 o 
   6   3   0     8667.12     8623.36    154.93 o 
   7   3   0       67.48       78.21      9.01 o 
   8   3   0     2927.41     2792.08     55.83 o 
   9   3   0      230.34      208.95     17.68 o 
  10   3   0      700.01      683.41     28.82 o 
  11   3   0        5.02       -7.92     10.81 o 
  12   3   0       80.49       70.22     17.75 o 
  13   3   0       27.01       34.67     11.66 o 
  14   3   0      322.42      353.00     35.40 o 
  15   3   0       54.37       35.51     17.72 o 
  16   3   0      547.59      539.87     35.16 o 
  17   3   0      126.66      121.68     23.35 o 
  18   3   0      217.12      230.68     32.70 o 
   0   4   0     1882.22     1618.45     59.75 o 
   1   4   0     4040.35     3735.85     77.13 o 
   2   4   0     3125.08     3086.53     60.01 o 
   3   4   0     2367.81     2198.62     46.54 o 
   4   4   0      706.23      671.58     22.87 o 
   5   4   0      119.59      118.77     13.08 o 
   6   4   0      369.48      364.63     21.28 o 
   7   4   0      376.50      428.63     30.48 o 
   8   4   0      541.96      531.92     34.31 o 
   9   4   0      960.90      999.75     48.46 o 
  10   4   0      831.47      760.69     51.30 o 
  11   4   0      973.62      990.51    125.86 o 
  12   4   0      523.00      556.06     37.40 o 
  13   4   0      421.02      409.36     30.19 o 
  14   4   0      272.84      261.38     30.19 o 
  15   4   0       82.94       76.73     19.13 o 
  16   4   0      138.02      123.22     25.00 o 
   1   5   0      152.90      171.28     16.76 o 
   2   5   0       12.32       -4.80      7.27 o 
   3   5   0     1112.23     1074.53     37.05 o 
   4   5   0       10.72        9.56     10.64 o 
   5   5   0     1827.21     1811.09     66.58 o 
   6   5   0       47.45       82.42     17.11 o 
   7   5   0     1176.24     1152.91     49.26 o 
   8   5   0        0.01        1.53     16.95 o 
   9   5   0      975.05      959.63     58.93 o 
  10   5   0        9.12        3.16     13.23 o 
  11   5   0       21.96       50.21     19.58 o 
  12   5   0       53.12       61.83     20.31 o 
  13   5   0        3.24        7.78     24.66 o 
  14   5   0       13.99       34.56     20.83 o 
   0   6   0       83.25       97.68     21.87 o 
   1   6   0       28.34        5.06     17.49 o 
   2   6   0      420.72      441.88     53.17 o 
   3   6   0      171.02      161.21     23.30 o 
   4   6   0      306.19      305.89     31.08 o 
   5   6   0       92.17       99.81     25.11 o 
   6   6   0        0.85        2.25     18.65 o 
   7   6   0        0.06       -8.44     17.37 o 
   8   6   0       23.49       39.73     18.00 o 
   9   6   0        0.31       32.55     17.77 o 
  10   6   0      376.30      367.30     38.91 o 
  11   6   0       10.40       28.96     22.16 o 
   3   7   0      115.82      122.83     32.29 o 
   4   7   0       27.85       10.88     24.09 o 
 -19   0   1      392.00      362.03     63.59 o 
 -15   0   1       83.42       89.25     19.16 o 
 -13   0   1     1097.58     1038.02     75.32 o 
 -11   0   1     2300.79     2190.22    120.83 o 
  -9   0   1     2591.09     2638.28     62.94 o 
  -7   0   1     9172.53     9629.46    190.05 o 
  -5   0   1      379.89      447.35     14.91 o 
  -3   0   1       50.59       42.59      7.00 o 
  -1   0   1      917.25      941.23     25.93 o 
   1   0   1    35099.69    32752.29    768.11 o 
   3   0   1    14074.42    14980.25    284.56 o 
   5   0   1     3034.03     2977.40     63.75 o 
   7   0   1     2137.64     1943.07     58.45 o 
   9   0   1      940.71      963.19     30.90 o 
  11   0   1        0.06       12.69      8.41 o 
  13   0   1        8.71       15.56     24.07 o 
  15   0   1     1208.48     1043.33     51.21 o 
  17   0   1      935.12      831.34    173.83 o 
  19   0   1      282.99      403.03     65.29 o 
 -19   1   1       25.45       24.44     22.89 o 
 -18   1   1       40.47       37.74     20.69 o 
 -17   1   1      341.90      368.97     32.42 o 
 -16   1   1      623.85      675.79     40.12 o 
 -15   1   1      803.26      835.35     44.48 o 
 -14   1   1     2838.84     2695.21     64.93 o 
 -13   1   1      115.31      111.89     12.12 o 
 -12   1   1     1474.35     1347.82     33.74 o 
 -11   1   1       16.31       17.42      6.56 o 
 -10   1   1      907.47      839.67     20.50 o 
  -9   1   1     1803.58     1945.94     35.18 o 
  -8   1   1     4578.99     4563.09     69.01 o 
  -7   1   1     1635.39     1656.75     29.28 o 
  -6   1   1      964.20      965.85     20.35 o 
  -5   1   1       75.87       79.78      4.74 o 
  -4   1   1    52679.29    52052.43    689.53 o 
  -3   1   1     1685.50     1823.80     29.33 o 
  -2   1   1    49061.78    48581.93    643.24 o 
  -1   1   1    10851.56    11848.58    174.54 o 
   0   1   1      720.94      832.55     19.55 o 
   1   1   1      178.92      203.43      7.15 o 
   2   1   1        6.52       15.71      2.56 o 
   3   1   1      759.40      780.18     16.69 o 
   4   1   1    12611.83    13771.41    204.73 o 
   5   1   1     5700.09     6170.24     96.78 o 
   6   1   1     1571.02     1454.15     25.77 o 
   7   1   1      283.34      265.43     12.32 o 
   8   1   1    10175.99    10455.98    147.18 o 
   9   1   1      243.59      254.20     11.08 o 
  10   1   1     4446.19     4217.79     83.11 o 
  11   1   1      349.99      325.01     24.50 o 
  12   1   1     2280.78     2123.78     46.33 o 
  13   1   1     2396.97     2188.98     75.13 o 
  14   1   1       31.33       45.51      9.87 o 
  15   1   1       53.80       65.45     12.41 o 
  16   1   1        2.41      -17.84     12.28 o 
  17   1   1        2.97        9.55     13.87 o 
  18   1   1       96.71      123.43     22.07 o 
  19   1   1        7.24       37.59     19.29 o 
 -19   2   1       88.87       71.17     23.11 o 
 -18   2   1      389.20      422.64     37.50 o 
 -17   2   1        1.29        5.92     14.85 o 
 -16   2   1      320.27      316.86     25.69 o 
 -15   2   1       99.02      103.06     15.42 o 
 -14   2   1       18.82       20.04     10.59 o 
 -13   2   1      521.03      462.95     26.53 o 
 -12   2   1      159.63      205.68     17.77 o 
 -11   2   1       17.10       24.67      7.26 o 
 -10   2   1     3939.83     3796.63     69.90 o 
  -9   2   1     1175.31     1147.94     29.05 o 
  -8   2   1    22211.33    22283.80    370.65 o 
  -7   2   1     5475.40     5537.27     82.83 o 
  -6   2   1     9692.58     9515.72    134.52 o 
  -5   2   1     2766.68     2851.62     45.66 o 
  -4   2   1     2968.69     3032.12     47.85 o 
  -3   2   1     3102.01     3292.17     55.54 o 
  -2   2   1     3430.68     3471.93     66.15 o 
  -1   2   1      114.99      107.63      7.95 o 
   0   2   1    15580.13    16313.75    269.88 o 
   1   2   1     1398.86     1323.55     29.88 o 
   2   2   1    16874.20    18087.17    298.67 o 
   3   2   1      686.70      620.47     16.30 o 
   4   2   1     3847.18     3613.80     55.57 o 
   5   2   1     6635.50     6686.30    107.21 o 
   6   2   1    10778.54    10963.76    169.85 o 
   7   2   1     1430.36     1391.09     31.31 o 
   8   2   1     4535.98     4374.19     76.69 o 
   9   2   1      507.69      463.90     23.86 o 
  10   2   1       38.55       49.51      8.27 o 
  11   2   1      275.54      283.77     16.68 o 
  12   2   1     1669.75     1560.50     77.13 o 
  13   2   1     1490.24     1369.09     42.60 o 
  14   2   1      929.69      931.96     35.17 o 
  15   2   1      150.12      139.34     17.90 o 
  16   2   1      430.66      448.60     58.44 o 
  17   2   1        2.50       17.60     16.44 o 
  18   2   1      206.48      199.22     28.11 o 
 -18   3   1       19.25       40.53     18.84 o 
 -17   3   1       72.87       81.52     18.05 o 
 -16   3   1       15.94       43.28     19.95 o 
 -15   3   1      406.13      390.56     28.33 o 
 -14   3   1      134.39      160.31     23.34 o 
 -13   3   1     1150.64     1194.24     42.30 o 
 -12   3   1     1051.64      965.62     36.30 o 
 -11   3   1     1506.36     1493.13     45.29 o 
 -10   3   1      170.72      193.28     19.92 o 
  -9   3   1     1317.06     1205.69     43.23 o 
  -8   3   1       39.04       33.47      7.44 o 
  -7   3   1      607.49      580.16     20.19 o 
  -6   3   1      102.62      132.89     19.87 o 
  -5   3   1     3353.57     3129.25     57.23 o 
  -4   3   1     2311.20     2265.55     44.29 o 
  -3   3   1     4909.09     4809.98     81.45 o 
  -2   3   1     2950.90     2775.25     52.62 o 
  -1   3   1     4940.97     4813.42     90.58 o 
   0   3   1       57.41       38.94      7.69 o 
   1   3   1    14018.95    14546.67    246.46 o 
   2   3   1      728.85      711.93     28.41 o 
   3   3   1     2293.35     2402.54     46.43 o 
   4   3   1       57.16       62.76      7.34 o 
   5   3   1      354.49      372.68     18.49 o 
   6   3   1      103.73      105.09     11.46 o 
   7   3   1     3649.58     3372.40     80.39 o 
   8   3   1        0.77        7.06      6.24 o 
   9   3   1     2272.88     2152.49     47.21 o 
  10   3   1      148.29      186.31     17.30 o 
  11   3   1     1785.53     1713.98     49.48 o 
  12   3   1      327.21      333.94     27.19 o 
  13   3   1     1136.43     1088.26     40.22 o 
  14   3   1       81.43       76.50     14.70 o 
  15   3   1       66.75       72.68     18.25 o 
  16   3   1       63.72       42.68     16.64 o 
  17   3   1      128.64      103.77     21.84 o 
 -16   4   1        3.89       -9.64     15.09 o 
 -15   4   1       33.06       53.78     16.67 o 
 -14   4   1       27.92       32.76     14.83 o 
 -13   4   1      226.23      288.86     29.62 o 
 -12   4   1      194.80      186.96     21.28 o 
 -11   4   1      429.10      385.01     33.06 o 
 -10   4   1      688.53      760.72     55.81 o 
  -9   4   1     1170.17     1101.10     76.55 o 
  -8   4   1        4.55       21.83     11.55 o 
  -7   4   1       34.67       35.26     11.89 o 
  -6   4   1      372.04      389.33     33.54 o 
  -5   4   1      884.13      856.59     42.57 o 
  -4   4   1      877.21      862.16     31.00 o 
  -3   4   1      292.71      300.61     16.38 o 
  -2   4   1      184.42      186.82     14.73 o 
  -1   4   1        0.14      -10.04      7.01 o 
   0   4   1      532.86      583.17     32.24 o 
   1   4   1      456.63      437.78     21.55 o 
   2   4   1     1952.83     1892.15     46.86 o 
   3   4   1     2603.16     2516.11     51.79 o 
   4   4   1     2762.78     2647.83     65.09 o 
   5   4   1      927.36      981.15     32.18 o 
   6   4   1      619.58      604.85     26.63 o 
   7   4   1     1646.56     1660.19     56.25 o 
   8   4   1      191.57      256.73     49.03 o 
   9   4   1       65.42       72.65     15.20 o 
  10   4   1        5.63       18.11     11.93 o 
  11   4   1       27.50       17.57     13.46 o 
  12   4   1      310.05      292.24     35.56 o 
  13   4   1       28.97       52.62     16.82 o 
  14   4   1      227.01      213.12     27.31 o 
  15   4   1      101.90      125.83     23.72 o 
  16   4   1       65.26       76.75     22.65 o 
 -14   5   1      336.20      337.29     38.12 o 
 -13   5   1      101.01      134.26     31.58 o 
 -12   5   1      191.69      237.19     30.02 o 
 -11   5   1      142.32      153.66     24.39 o 
 -10   5   1       18.11       19.12     15.20 o 
  -9   5   1      169.48      186.07     28.53 o 
  -8   5   1        0.14        2.22     12.60 o 
  -7   5   1      245.58      286.14     34.15 o 
  -6   5   1      739.79      754.74     47.62 o 
  -5   5   1      489.15      578.52     50.52 o 
  -4   5   1      617.18      648.13     37.92 o 
  -3   5   1      323.56      374.09     38.04 o 
  -2   5   1     1290.75     1193.95     33.79 o 
  -1   5   1      134.67      149.44     16.64 o 
   0   5   1     1964.99     1766.44     47.84 o 
   1   5   1       88.52       94.09     15.39 o 
   2   5   1     1143.75     1092.05     32.37 o 
   3   5   1       41.09       54.43     11.36 o 
   4   5   1       74.51       64.76     12.77 o 
   5   5   1      350.49      341.82     31.17 o 
   6   5   1      949.28      864.22     43.67 o 
   7   5   1       74.27       84.96     18.72 o 
   8   5   1     1093.98     1081.48     50.58 o 
   9   5   1      164.56      185.15     27.53 o 
  10   5   1      675.61      760.25     47.64 o 
  11   5   1       21.17       17.99     17.54 o 
  12   5   1      133.35      106.88     22.95 o 
  13   5   1        3.31       19.34     19.00 o 
  14   5   1      255.60      242.72     34.62 o 
 -11   6   1      126.25      186.97     32.36 o 
 -10   6   1       86.02       72.83     39.22 o 
  -9   6   1      839.93      972.36    125.88 o 
  -8   6   1       12.96       21.69     16.73 o 
  -7   6   1      404.25      427.45     37.40 o 
  -6   6   1       72.29       65.55     21.45 o 
  -5   6   1      749.04      732.10     44.92 o 
  -4   6   1        2.91      -10.61     13.26 o 
  -3   6   1      218.20      239.60     32.65 o 
  -2   6   1        0.08        9.32     23.30 o 
  -1   6   1       73.47       65.66     19.82 o 
   0   6   1       30.63       14.87     17.32 o 
   1   6   1      525.18      497.13     29.61 o 
   2   6   1       14.18       -0.17     12.34 o 
   3   6   1     1041.86     1149.01     50.63 o 
   4   6   1      483.21      482.96     37.55 o 
   5   6   1      513.53      597.15     42.62 o 
   6   6   1       82.38       79.41     23.00 o 
   7   6   1      363.12      406.63     37.22 o 
   8   6   1       48.12       41.80     22.64 o 
   9   6   1        6.31       31.67     23.33 o 
  10   6   1       21.81       30.50     23.52 o 
  -4   7   1      124.31      156.27     33.65 o 
  -3   7   1      276.87      351.51     45.03 o 
  -2   7   1      107.20      145.27     45.72 o 
   4   7   1       13.88        1.70     33.06 o 
 -20   0   2       61.44       38.59     41.99 o 
 -18   0   2      656.99      698.67     79.98 o 
 -16   0   2     1002.55     1139.09     83.43 o 
 -14   0   2     1383.19     1440.06     59.31 o 
 -12   0   2     1341.54     1260.37     41.95 o 
 -10   0   2      754.65      752.41     27.40 o 
  -8   0   2     2355.78     2255.79     54.08 o 
  -6   0   2    22880.90    24323.26    461.62 o 
  -4   0   2       30.62       18.83      7.27 o 
  -2   0   2    50148.33    47802.40   1381.55 o 
   0   0   2     7345.34     7672.90    177.38 o 
   2   0   2     2799.82     3068.66     62.34 o 
   4   0   2    16036.60    17139.71    326.34 o 
   6   0   2    14765.79    15000.69    289.54 o 
   8   0   2     8269.29     7963.06    164.60 o 
  10   0   2     5485.97     5173.20    113.13 o 
  12   0   2      259.28      298.95     26.77 o 
  14   0   2       51.60       56.56     29.33 o 
  16   0   2       39.16       46.77     18.76 o 
  18   0   2      366.13      426.66    146.89 o 
 -19   1   2       49.24       42.68     23.74 o 
 -18   1   2       94.28       86.06     21.40 o 
 -17   1   2       49.23       56.54     17.44 o 
 -16   1   2       25.25       33.96     15.42 o 
 -15   1   2      159.32      186.91     24.49 o 
 -14   1   2       77.64      115.65     14.63 o 
 -13   1   2      334.91      346.88     18.85 o 
 -12   1   2     1027.54     1008.19     28.17 o 
 -11   1   2     1695.88     1643.45     51.34 o 
 -10   1   2     1014.63      928.45     21.95 o 
  -9   1   2     7061.96     7216.37    105.35 o 
  -8   1   2     1379.43     1359.51     26.11 o 
  -7   1   2     5270.52     5087.38     74.87 o 
  -6   1   2      979.29      978.67     19.08 o 
  -5   1   2      363.64      358.49      9.56 o 
  -4   1   2     2740.32     3068.26     45.60 o 
  -3   1   2     1639.77     1734.00     36.15 o 
  -2   1   2     1583.11     1638.92     25.86 o 
  -1   1   2     1612.80     1784.79     29.82 o 
   0   1   2     4272.05     4582.04     78.49 o 
   1   1   2     7855.09     8380.69    139.32 o 
   2   1   2      987.66      969.45     17.09 o 
   3   1   2    12374.45    12714.11    189.08 o 
   4   1   2    18848.87    19839.64    292.31 o 
   5   1   2    24400.51    25818.05    379.21 o 
   6   1   2      686.66      641.31     14.41 o 
   7   1   2       94.68       85.41      8.72 o 
   8   1   2     1482.80     1403.07     26.93 o 
   9   1   2        9.58       13.91      4.82 o 
  10   1   2      466.63      422.24     20.34 o 
  11   1   2      239.80      220.59     14.49 o 
  12   1   2       65.44       73.46     20.22 o 
  13   1   2     2293.47     2091.37     47.04 o 
  14   1   2      835.31      775.19     31.78 o 
  15   1   2      895.19      897.57     47.99 o 
  16   1   2      212.00      246.77     25.97 o 
  17   1   2      176.61      201.52     24.88 o 
  18   1   2       30.99       44.48     17.70 o 
  19   1   2        1.42       31.98     19.81 o 
 -19   2   2      227.20      229.56     30.66 o 
 -18   2   2       93.64       99.99     22.23 o 
 -17   2   2      215.00      178.54     25.49 o 
 -16   2   2       45.93       72.74     15.41 o 
 -15   2   2      766.45      736.33     34.75 o 
 -14   2   2      557.48      584.34     38.09 o 
 -13   2   2      309.94      292.09     22.12 o 
 -12   2   2      866.37      818.32     30.67 o 
 -11   2   2       21.90       29.86      8.63 o 
 -10   2   2      131.36      139.31     11.62 o 
  -9   2   2      350.62      333.66     21.60 o 
  -8   2   2     2856.66     2943.51     48.91 o 
  -7   2   2     1015.50      974.71     21.00 o 
  -6   2   2     2955.95     3150.18     50.35 o 
  -5   2   2     7818.47     8329.03    128.68 o 
  -4   2   2      366.56      369.75     12.86 o 
  -3   2   2    17446.98    18598.48    275.80 o 
  -2   2   2     3016.18     3005.47     51.36 o 
  -1   2   2    12946.43    13095.36    218.61 o 
   0   2   2      519.71      540.27     17.45 o 
   1   2   2      316.74      283.01     27.78 o 
   2   2   2      246.29      275.79     11.73 o 
   3   2   2      307.08      382.26     12.15 o 
   4   2   2      147.99      134.69      9.51 o 
   5   2   2      768.39      930.04     22.98 o 
   6   2   2     4486.58     4662.24     79.09 o 
   7   2   2     3480.29     3528.44     71.19 o 
   8   2   2      693.45      685.91     28.78 o 
   9   2   2     9986.42     9740.64    313.77 o 
  10   2   2      522.84      511.30     31.87 o 
  11   2   2     4287.40     4112.52     76.52 o 
  12   2   2       35.31       28.92      8.14 o 
  13   2   2       68.82       93.91     12.96 o 
  14   2   2        0.95        2.07      9.02 o 
  15   2   2       36.92       30.82     12.20 o 
  16   2   2      115.87       88.04     19.18 o 
  17   2   2       26.64       19.49     16.07 o 
  18   2   2       50.56       31.36     18.80 o 
 -18   3   2      124.35      107.07     20.80 o 
 -17   3   2      306.73      274.40     32.74 o 
 -16   3   2       22.85       26.97     13.97 o 
 -15   3   2      420.69      364.53     28.21 o 
 -14   3   2      445.95      472.91     30.66 o 
 -13   3   2        6.99       26.12     11.51 o 
 -12   3   2     1688.30     1596.24     48.25 o 
 -11   3   2        4.49        1.31     11.43 o 
 -10   3   2     2266.29     2160.27     56.42 o 
  -9   3   2      135.17      177.52     30.50 o 
  -8   3   2     5561.46     5387.59    134.17 o 
  -7   3   2      553.10      597.86     72.20 o 
  -6   3   2     2505.14     2425.94     51.31 o 
  -5   3   2      575.05      648.90     19.56 o 
  -4   3   2      104.27      107.13      9.18 o 
  -3   3   2       13.05       31.58      6.48 o 
  -2   3   2     4508.74     4748.56     80.32 o 
  -1   3   2     1018.44     1135.92     30.44 o 
   0   3   2     8009.64     8093.35    143.33 o 
   1   3   2       18.17       37.09      9.29 o 
   2   3   2     8241.22     8077.89    165.18 o 
   3   3   2       31.48       41.46      6.74 o 
   4   3   2    10212.97    10534.27    164.89 o 
   5   3   2      558.36      561.34     17.97 o 
   6   3   2     1820.06     1869.11     56.82 o 
   7   3   2     1746.34     1596.01     54.38 o 
   8   3   2      220.05      241.49     28.96 o 
   9   3   2      701.57      687.99     31.88 o 
  10   3   2     1117.99     1066.49     53.49 o 
  11   3   2       75.91       87.74     13.17 o 
  12   3   2     1164.22     1147.25     54.67 o 
  13   3   2      366.60      385.97     30.89 o 
  14   3   2      640.99      609.88     33.97 o 
  15   3   2      105.87      116.31     21.49 o 
  16   3   2      490.28      469.65     38.33 o 
  17   3   2        3.00      -18.11     16.88 o 
 -16   4   2      439.96      452.51     35.15 o 
 -15   4   2      334.12      382.01     35.30 o 
 -14   4   2      148.99      165.49     21.81 o 
 -13   4   2     1201.44     1276.80     47.03 o 
 -12   4   2       11.63       35.42     15.79 o 
 -11   4   2      683.36      692.72     73.37 o 
 -10   4   2        0.17       -4.43     10.49 o 
  -9   4   2      325.02      315.87     27.77 o 
  -8   4   2      862.15      888.79     39.22 o 
  -7   4   2      497.44      466.98     59.94 o 
  -6   4   2     1415.30     1299.33     56.27 o 
  -5   4   2      553.56      585.48     37.48 o 
  -4   4   2     3303.25     3045.94     59.27 o 
  -3   4   2     3424.92     3366.34     63.83 o 
  -2   4   2     1425.25     1317.14     32.96 o 
  -1   4   2     3281.95     3226.80     69.04 o 
   0   4   2     1870.87     1913.56     47.35 o 
   1   4   2       62.47       63.69     16.58 o 
   2   4   2       16.54       31.32     14.15 o 
   3   4   2      672.47      688.97     29.09 o 
   4   4   2     1259.54     1225.43     40.40 o 
   5   4   2     1837.56     1806.65     47.86 o 
   6   4   2     3068.84     3035.32     69.26 o 
   7   4   2     1545.28     1572.13     74.68 o 
   8   4   2      728.59      698.32     58.46 o 
   9   4   2      482.49      450.02     33.50 o 
  10   4   2      531.89      571.30     43.78 o 
  11   4   2       68.67       59.77     18.56 o 
  12   4   2       91.85       93.09     19.60 o 
  13   4   2       41.84       40.59     35.80 o 
  14   4   2        2.65       22.83     16.47 o 
  15   4   2       34.21       62.90     20.03 o 
  16   4   2       26.40       22.67     20.78 o 
 -14   5   2       18.30       31.00     21.80 o 
 -13   5   2      393.56      461.06     41.24 o 
 -12   5   2        9.07       19.01     15.82 o 
 -11   5   2      544.62      557.45     42.54 o 
 -10   5   2        6.07       20.19     21.49 o 
  -9   5   2      643.47      697.32     44.21 o 
  -8   5   2      379.13      317.08     30.62 o 
  -7   5   2     1436.76     1398.05     91.11 o 
  -6   5   2      234.10      256.26     30.19 o 
  -5   5   2      302.47      272.86     25.60 o 
  -4   5   2       35.19       31.92     11.98 o 
  -3   5   2       97.39      122.25     20.74 o 
  -2   5   2       13.93       14.04     10.30 o 
  -1   5   2      630.66      623.94     42.33 o 
   0   5   2       67.18       61.59     11.73 o 
   1   5   2     2419.85     2321.61     57.84 o 
   2   5   2        1.06        7.44      8.51 o 
   3   5   2     2571.75     2478.04     83.67 o 
   4   5   2       62.96       69.27     12.93 o 
   5   5   2      216.08      201.30     23.76 o 
   6   5   2       19.33        2.83     12.44 o 
   7   5   2      373.39      364.02     32.57 o 
   8   5   2       71.32       55.41     18.21 o 
   9   5   2      158.73      171.83     25.36 o 
  10   5   2        0.16       11.24     13.34 o 
  11   5   2      166.50      210.89     27.83 o 
  12   5   2       12.48       38.81     20.97 o 
  13   5   2      137.41      190.09     28.99 o 
  14   5   2       20.08       43.57     27.34 o 
 -11   6   2        0.38       56.09     28.88 o 
 -10   6   2       10.72       39.27     20.45 o 
  -9   6   2       84.81      107.44     23.57 o 
  -8   6   2       28.18       50.15     20.07 o 
  -7   6   2       58.67       46.59     18.43 o 
  -6   6   2      627.94      629.11     42.29 o 
  -5   6   2       17.32      -12.80     15.67 o 
  -4   6   2      835.83      863.70     61.01 o 
  -3   6   2      166.38      199.19     31.31 o 
  -2   6   2      481.98      466.70     42.52 o 
  -1   6   2       21.65       12.23     16.15 o 
   0   6   2      220.09      220.93     46.68 o 
   1   6   2       98.36      101.74     26.48 o 
   2   6   2        2.01        6.54     13.59 o 
   3   6   2       59.17       67.72     18.73 o 
   4   6   2       65.52       52.51     17.85 o 
   5   6   2      120.34       97.50     21.20 o 
   6   6   2      106.20      134.04     46.60 o 
   7   6   2       74.10       68.26     20.06 o 
   8   6   2      395.50      470.11     41.88 o 
   9   6   2        0.78       35.16     19.16 o 
  10   6   2      270.27      330.99     44.04 o 
  -4   7   2        7.33       30.65     24.06 o 
  -3   7   2       60.84       31.96     35.80 o 
   2   7   2      212.96      154.43     50.76 o 
   3   7   2      121.61       99.33     45.66 o 
   4   7   2      100.43      131.00     34.86 o 
 -19   0   3       26.74      -28.51     26.75 o 
 -17   0   3        5.20       -8.44     22.80 o 
 -15   0   3       89.48      104.01     21.00 o 
 -13   0   3     3234.49     3164.31     79.35 o 
 -11   0   3     5511.80     5518.33    120.21 o 
  -9   0   3     8506.11     8795.50    178.07 o 
  -7   0   3     1679.68     1364.49     35.72 o 
  -5   0   3     3432.73     3481.45     73.03 o 
  -3   0   3        4.31        6.43      2.69 o 
  -1   0   3    21040.44    21999.88    413.11 o 
   1   0   3    46434.34    43624.32   1373.00 o 
   3   0   3    23717.42    25429.64    479.90 o 
   5   0   3     6555.43     7273.30    145.24 o 
   7   0   3      734.52      742.39     24.66 o 
   9   0   3     1303.23     1263.00     55.59 o 
  11   0   3     4496.86     3933.39    241.40 o 
  13   0   3     3523.84     3347.73    219.55 o 
  15   0   3      370.51      414.61     36.46 o 
  17   0   3      440.26      520.99     79.08 o 
  19   0   3        0.01        8.44     33.88 o 
 -19   1   3       32.83        9.40     24.14 o 
 -18   1   3      198.93      249.67     35.58 o 
 -17   1   3      550.03      562.03     38.40 o 
 -16   1   3      869.17      919.78     42.12 o 
 -15   1   3       25.33       26.21     11.08 o 
 -14   1   3      743.19      702.80     29.08 o 
 -13   1   3      196.85      185.56     25.54 o 
 -12   1   3       15.43        8.42      6.56 o 
 -11   1   3      274.99      301.91     15.87 o 
 -10   1   3     1052.11     1070.74     24.04 o 
  -9   1   3      294.50      293.92     12.02 o 
  -8   1   3     5076.71     5129.13     76.69 o 
  -7   1   3     3469.10     3624.04     55.75 o 
  -6   1   3    11142.11    11100.60    153.24 o 
  -5   1   3     8633.29     9285.67    128.46 o 
  -4   1   3    13690.11    14201.99    192.04 o 
  -3   1   3    11862.34    12340.58    185.30 o 
  -2   1   3    16353.01    17392.11    287.51 o 
  -1   1   3        4.45       -3.00      2.00 o 
   0   1   3    14070.62    15956.34    233.78 o 
   1   1   3     7069.34     7730.86    129.12 o 
   2   1   3     4824.03     4905.21     75.26 o 
   3   1   3     1344.89     1320.55     22.34 o 
   4   1   3    10301.67    10171.30    140.14 o 
   5   1   3     4620.12     4721.13     69.28 o 
   6   1   3    13313.72    13326.26    183.64 o 
   7   1   3     9666.60    10262.00    158.85 o 
   8   1   3     2505.60     2572.43     43.45 o 
   9   1   3     1177.39     1108.64     27.91 o 
  10   1   3     1354.41     1332.07     32.36 o 
  11   1   3      905.23      894.37     26.38 o 
  12   1   3       50.70       54.13     10.42 o 
  13   1   3        6.01        7.14      7.60 o 
  14   1   3      193.42      216.58     18.09 o 
  15   1   3       35.14       48.90     11.92 o 
  16   1   3      621.28      582.76     31.69 o 
  17   1   3      156.99      182.81     32.18 o 
  18   1   3      105.72      131.34     23.35 o 
  19   1   3      182.38      190.23     28.15 o 
 -19   2   3       83.44       60.20     22.65 o 
 -18   2   3       44.14       39.42     26.64 o 
 -17   2   3       18.48       27.79     14.10 o 
 -16   2   3      106.93      120.81     16.90 o 
 -15   2   3      140.70      183.86     19.50 o 
 -14   2   3      541.16      545.00     29.77 o 
 -13   2   3      161.27      180.74     17.25 o 
 -12   2   3     2511.89     2547.17     62.22 o 
 -11   2   3      429.03      380.15     22.42 o 
 -10   2   3     4998.23     4333.31    102.80 o 
  -9   2   3      721.51      666.35     20.62 o 
  -8   2   3     2134.43     2061.67     36.84 o 
  -7   2   3      434.18      505.71     27.23 o 
  -6   2   3      279.33      327.92     11.19 o 
  -5   2   3        0.62       -1.34      2.65 o 
  -4   2   3     7468.53     7609.19    118.22 o 
  -3   2   3      163.93      145.28      9.01 o 
  -2   2   3    24524.24    25247.49    370.83 o 
  -1   2   3     5139.74     5403.42     85.84 o 
   0   2   3    20433.44    21197.31    348.58 o 
   1   2   3     2391.22     2335.64     46.68 o 
   2   2   3    10886.26    11114.34    187.59 o 
   3   2   3      238.52      209.76      9.37 o 
   4   2   3      627.32      627.92     19.23 o 
   5   2   3      523.57      557.82     17.01 o 
   6   2   3     1990.85     2201.13     43.24 o 
   7   2   3      600.58      564.97     18.56 o 
   8   2   3       78.41       63.97      8.14 o 
   9   2   3       47.48       46.44      7.96 o 
  10   2   3     2723.37     2543.88     68.17 o 
  11   2   3      263.13      256.98     22.94 o 
  12   2   3     2801.70     2609.26     55.59 o 
  13   2   3       97.21      110.59     12.15 o 
  14   2   3      494.08      497.76     35.62 o 
  15   2   3        0.07        4.53     11.31 o 
  16   2   3       87.23       81.78     18.60 o 
  17   2   3        0.02        5.25     15.74 o 
  18   2   3        1.15        3.27     17.16 o 
 -18   3   3       35.88       39.34     18.05 o 
 -17   3   3      677.89      673.60     51.38 o 
 -16   3   3      141.22      131.31     19.59 o 
 -15   3   3      750.29      672.65     36.70 o 
 -14   3   3      194.23      197.57     21.04 o 
 -13   3   3        1.57        6.54      9.86 o 
 -12   3   3      181.88      149.34     16.95 o 
 -11   3   3       23.81       19.85      9.24 o 
 -10   3   3        0.71        6.62      7.51 o 
  -9   3   3      586.41      578.03     27.81 o 
  -8   3   3     1910.57     1883.69     49.78 o 
  -7   3   3     3489.49     3501.43     88.00 o 
  -6   3   3     1347.90     1329.43     33.75 o 
  -5   3   3     9065.95     9466.93    149.19 o 
  -4   3   3     1185.99     1155.45     27.34 o 
  -3   3   3     1791.12     1518.34     53.62 o 
  -2   3   3      484.27      542.79     17.52 o 
  -1   3   3     1780.63     1865.78     38.05 o 
   0   3   3     2736.00     2905.99     60.00 o 
   1   3   3        6.33       11.55      5.77 o 
   2   3   3     2166.07     2250.33     49.27 o 
   3   3   3     1774.61     1679.21     36.06 o 
   4   3   3       31.95       20.18      5.52 o 
   5   3   3     7684.49     7602.15    139.87 o 
   6   3   3      115.01      133.22     12.95 o 
   7   3   3     3476.01     3511.71     66.46 o 
   8   3   3      119.63      127.02     13.14 o 
   9   3   3      409.08      407.89     20.26 o 
  10   3   3       12.86       18.26      7.58 o 
  11   3   3      102.51       95.97     12.33 o 
  12   3   3      146.73      146.06     17.05 o 
  13   3   3      100.83       91.70     29.84 o 
  14   3   3       59.06       65.61     21.62 o 
  15   3   3       31.07       35.40     15.89 o 
  16   3   3       28.11       36.39     17.23 o 
  17   3   3      315.89      251.27     58.66 o 
 -16   4   3        4.66        9.01     15.15 o 
 -15   4   3      179.43      175.47     22.50 o 
 -14   4   3      213.06      196.86     22.46 o 
 -13   4   3      289.77      275.67     24.96 o 
 -12   4   3     1173.24     1150.22     50.53 o 
 -11   4   3      957.37      946.09     45.82 o 
 -10   4   3     1083.08     1087.80     46.21 o 
  -9   4   3        6.18       18.88     10.64 o 
  -8   4   3      213.49      261.23     24.59 o 
  -7   4   3      303.27      271.71     23.98 o 
  -6   4   3       65.82       29.28     19.96 o 
  -5   4   3       39.05       36.24      9.84 o 
  -4   4   3      478.72      483.48     24.39 o 
  -3   4   3      818.38      818.41     43.08 o 
  -2   4   3      266.89      232.96     17.40 o 
  -1   4   3     1279.78     1224.17     31.32 o 
   0   4   3     3499.00     3514.11     85.20 o 
   1   4   3     1488.98     1394.54     38.43 o 
   2   4   3     2381.90     2306.63     54.00 o 
   3   4   3      811.79      758.22     24.49 o 
   4   4   3     1702.03     1523.12     42.90 o 
   5   4   3     1280.64     1305.66     39.42 o 
   6   4   3      261.87      312.60     20.86 o 
   7   4   3        1.52        1.98      7.39 o 
   8   4   3      493.10      466.67     26.05 o 
   9   4   3       47.49       46.99     14.15 o 
  10   4   3      673.79      722.74     43.87 o 
  11   4   3      145.98      204.26     30.32 o 
  12   4   3      344.21      270.40     48.51 o 
  13   4   3      107.47      126.05     21.70 o 
  14   4   3      278.97      318.45     39.54 o 
  15   4   3      131.25      117.35     24.25 o 
  16   4   3       45.23       71.59     25.78 o 
 -14   5   3      228.53      272.81     43.19 o 
 -13   5   3       35.06       45.83     18.73 o 
 -12   5   3        7.76       22.66     16.17 o 
 -11   5   3        1.95        0.75     14.00 o 
 -10   5   3      349.99      343.64     61.11 o 
  -9   5   3       73.75       66.18     17.36 o 
  -8   5   3     1717.77     1620.90     60.89 o 
  -7   5   3      417.60      363.83     31.20 o 
  -6   5   3     1344.71     1189.54     59.80 o 
  -5   5   3      525.67      598.93     36.20 o 
  -4   5   3      845.42      858.72     40.55 o 
  -3   5   3       10.75       23.49      9.63 o 
  -2   5   3      456.02      470.46     25.84 o 
  -1   5   3      159.68      176.70     15.46 o 
   0   5   3      857.94      798.79     47.92 o 
   1   5   3        1.61       -0.61      8.48 o 
   2   5   3      224.26      208.05     21.87 o 
   3   5   3      171.44      210.29     26.96 o 
   4   5   3     2837.46     2845.06     69.68 o 
   5   5   3      223.46      248.80     24.96 o 
   6   5   3      790.95      771.81     42.25 o 
   7   5   3      301.62      320.71     31.43 o 
   8   5   3     1018.89     1015.14     50.78 o 
   9   5   3       19.13       18.77     15.27 o 
  10   5   3      396.70      462.03     44.18 o 
  11   5   3       15.51       24.92     25.52 o 
  12   5   3       21.62        0.81     15.35 o 
  13   5   3       40.24       26.93     22.88 o 
 -11   6   3      423.79      432.65     51.57 o 
 -10   6   3       12.51       20.61     19.33 o 
  -9   6   3      335.46      403.93     38.01 o 
  -8   6   3        6.28       11.99     17.00 o 
  -7   6   3      124.84      114.24     28.03 o 
  -6   6   3       55.95       70.42     23.32 o 
  -5   6   3       69.58       77.08     48.08 o 
  -4   6   3      126.26       76.45     28.31 o 
  -3   6   3      564.35      561.75     47.60 o 
  -2   6   3      547.93      551.12     45.11 o 
  -1   6   3      966.41     1018.22     56.22 o 
   0   6   3        2.48       -7.52     16.09 o 
   1   6   3      865.32      847.23     55.59 o 
   2   6   3       87.24       89.65     16.84 o 
   3   6   3       84.40      121.90     22.48 o 
   4   6   3      180.03      178.93     27.22 o 
   5   6   3       83.64       89.97     46.60 o 
   6   6   3       46.81       36.51     23.66 o 
   7   6   3        1.45      -13.64     15.43 o 
   8   6   3       83.14       79.60     22.77 o 
   9   6   3      307.70      298.02     35.45 o 
  10   6   3       30.09       37.45     20.01 o 
  -4   7   3      146.85      272.35     41.82 o 
  -2   7   3       45.64       56.24     41.44 o 
  -1   7   3       24.06        3.40     37.66 o 
   2   7   3        2.72       34.74     25.60 o 
   3   7   3      135.38      159.60     35.74 o 
 -20   0   4      451.02      460.37     75.60 o 
 -18   0   4      477.18      599.39     73.95 o 
 -16   0   4      642.09      645.50     68.47 o 
 -14   0   4       56.22       17.15     24.64 o 
 -12   0   4     3068.80     3184.63     78.21 o 
 -10   0   4     9820.00     9641.35    195.52 o 
  -8   0   4    21286.84    21969.09    421.51 o 
  -6   0   4    13453.01    13775.64    265.98 o 
  -4   0   4    11422.28    11589.25    222.42 o 
  -2   0   4    33342.18    35192.66    659.86 o 
   0   0   4     3879.41     4113.46     99.55 o 
   2   0   4    11007.97    11553.98    221.71 o 
   4   0   4    20637.60    21323.58    405.45 o 
   6   0   4     8804.58     9156.34    182.49 o 
   8   0   4     3044.94     3068.26     71.55 o 
  10   0   4      158.44      179.77     43.45 o 
  12   0   4     3322.15     3194.26    199.73 o 
  14   0   4      161.09      174.48     23.74 o 
  16   0   4       82.78      131.30     25.93 o 
  18   0   4      260.02      282.41     45.50 o 
 -19   1   4        2.84       -9.95     20.89 o 
 -18   1   4        8.90       -8.63     27.22 o 
 -17   1   4      307.91      339.50     31.49 o 
 -16   1   4      417.37      433.07     33.22 o 
 -15   1   4      586.18      651.36     45.92 o 
 -14   1   4     1764.90     1811.17     49.66 o 
 -13   1   4     1039.71      942.83     39.78 o 
 -12   1   4     1758.48     1513.69     41.84 o 
 -11   1   4     1726.65     1668.18     33.47 o 
 -10   1   4     1234.87     1279.71     27.18 o 
  -9   1   4     3134.08     2906.60     48.28 o 
  -8   1   4     2651.83     2937.01     47.63 o 
  -7   1   4      110.68      115.37      7.68 o 
  -6   1   4     8618.00     8801.62    123.19 o 
  -5   1   4     4172.39     4454.20     65.04 o 
  -4   1   4     6025.95     6206.56     97.56 o 
  -3   1   4     6310.05     6507.72    101.17 o 
  -2   1   4    19432.55    20488.26    299.85 o 
  -1   1   4    13570.55    14347.49    236.98 o 
   0   1   4     1121.13     1086.17     23.02 o 
   1   1   4     6629.85     7132.22    139.77 o 
   2   1   4       46.54       41.27      3.85 o 
   3   1   4     9321.36    10025.11    137.83 o 
   4   1   4       44.08       70.20      4.86 o 
   5   1   4      873.46      859.54     23.14 o 
   6   1   4      924.62      837.98     18.21 o 
   7   1   4      712.34      690.60     16.66 o 
   8   1   4     3068.43     3121.79     51.33 o 
   9   1   4     2423.83     2265.58     56.99 o 
  10   1   4      705.77      710.33     22.53 o 
  11   1   4     3592.17     3287.32     63.45 o 
  12   1   4      304.32      308.58     21.08 o 
  13   1   4     1289.48     1263.03     42.30 o 
  14   1   4        1.91       17.92     11.24 o 
  15   1   4      368.16      368.37     25.22 o 
  16   1   4       61.17       66.78     14.78 o 
  17   1   4       27.23       43.96     16.53 o 
  18   1   4       12.84       26.36     17.54 o 
  19   1   4      131.69      123.48     26.39 o 
 -19   2   4      405.25      469.83     41.63 o 
 -18   2   4      100.22      134.44     24.61 o 
 -17   2   4       81.32       80.52     16.93 o 
 -16   2   4      181.02      170.60     20.20 o 
 -15   2   4       29.34        9.45     10.78 o 
 -14   2   4      122.42       94.91     14.82 o 
 -13   2   4      276.57      289.27     21.62 o 
 -12   2   4       85.04      120.66     14.30 o 
 -11   2   4      607.25      639.20     26.64 o 
 -10   2   4       79.16      101.69     18.31 o 
  -9   2   4     3341.91     3422.06     63.99 o 
  -8   2   4       61.99       76.03      6.83 o 
  -7   2   4     5399.11     5464.41     81.74 o 
  -6   2   4      749.95      809.45     17.93 o 
  -5   2   4     6330.66     6267.88     91.42 o 
  -4   2   4     8397.86     8806.02    135.43 o 
  -3   2   4     3739.98     3793.22     62.82 o 
  -2   2   4     5308.62     5373.82     85.46 o 
  -1   2   4       19.52       20.83      4.18 o 
   0   2   4     3402.27     3776.87     70.27 o 
   1   2   4     1459.55     1491.35     33.14 o 
   2   2   4     1033.91     1015.21     25.11 o 
   3   2   4     4244.46     4124.32     69.02 o 
   4   2   4     1654.66     1613.09     28.90 o 
   5   2   4    11522.68    11347.56    158.84 o 
   6   2   4     1431.03     1442.87     32.01 o 
   7   2   4     4079.88     4035.38     71.79 o 
   8   2   4      511.52      535.49     25.08 o 
   9   2   4     2977.10     2868.82     56.56 o 
  10   2   4       12.21        8.86      6.35 o 
  11   2   4      245.01      247.93     18.42 o 
  12   2   4       16.89       20.13      7.57 o 
  13   2   4      835.93      744.48     26.56 o 
  14   2   4      104.06       98.47     14.35 o 
  15   2   4      867.67      850.66     42.07 o 
  16   2   4      372.96      383.85     33.20 o 
  17   2   4      433.27      409.24     44.11 o 
  18   2   4      169.28      210.43     35.56 o 
 -18   3   4       18.55       10.92     16.12 o 
 -17   3   4       46.75       41.11     15.82 o 
 -16   3   4      620.44      634.08     37.07 o 
 -15   3   4       42.55       46.54     14.56 o 
 -14   3   4     1706.02     1646.37     52.19 o 
 -13   3   4       50.17       59.11     13.44 o 
 -12   3   4      765.63      759.61     33.79 o 
 -11   3   4       62.73       70.46     12.64 o 
 -10   3   4      539.39      565.98     28.35 o 
  -9   3   4        3.92       -2.68     10.06 o 
  -8   3   4      386.49      386.68     44.62 o 
  -7   3   4      562.59      513.63     58.90 o 
  -6   3   4      116.98      106.70     11.57 o 
  -5   3   4       84.53       80.45      8.11 o 
  -4   3   4     5091.57     5094.42     85.54 o 
  -3   3   4       75.96       81.91      8.61 o 
  -2   3   4    10212.77    10461.78    162.64 o 
  -1   3   4       34.82       37.22      6.84 o 
   0   3   4     7953.44     7707.13    159.49 o 
   1   3   4      807.21      769.39     30.76 o 
   2   3   4     6006.03     6031.54    111.04 o 
   3   3   4       99.52       85.55      9.62 o 
   4   3   4       85.17      101.86      9.64 o 
   5   3   4     1341.74     1310.71     39.00 o 
   6   3   4     1609.06     1469.59     41.14 o 
   7   3   4      117.00      143.74     11.69 o 
   8   3   4     1532.56     1523.97     45.62 o 
   9   3   4      172.19      200.88     16.47 o 
  10   3   4     2315.51     2136.22     67.68 o 
  11   3   4      524.55      546.94     29.63 o 
  12   3   4     1026.39      959.61     62.34 o 
  13   3   4      336.54      343.05     32.01 o 
  14   3   4      498.40      450.76     36.75 o 
  15   3   4       78.77       94.40     26.38 o 
  16   3   4       38.02       26.71     18.00 o 
  17   3   4        9.35       33.17     25.24 o 
 -16   4   4       45.21       32.26     16.60 o 
 -15   4   4       67.95       75.07     18.12 o 
 -14   4   4        2.89        8.16     11.91 o 
 -13   4   4       11.50        6.96     14.94 o 
 -12   4   4      608.05      583.32     39.94 o 
 -11   4   4      441.77      520.14     52.43 o 
 -10   4   4     2123.46     2044.32     67.41 o 
  -9   4   4     2144.04     2291.01     70.94 o 
  -8   4   4      512.13      512.13     32.69 o 
  -7   4   4     1353.02     1440.13     78.83 o 
  -6   4   4      715.91      678.89     32.23 o 
  -5   4   4      176.54      206.33     17.13 o 
  -4   4   4      794.44      772.42     28.20 o 
  -3   4   4      906.73      889.48     26.11 o 
  -2   4   4      237.46      220.92     14.43 o 
  -1   4   4       79.85       94.26     10.40 o 
   0   4   4      871.13      814.17     28.38 o 
   1   4   4     3669.16     3751.59     78.27 o 
   2   4   4     1865.29     1829.34     57.63 o 
   3   4   4     3555.34     3422.98     86.12 o 
   4   4   4     2672.58     2622.54     62.57 o 
   5   4   4      369.56      379.46     29.19 o 
   6   4   4      633.47      608.59     33.93 o 
   7   4   4      118.06      165.69     26.10 o 
   8   4   4      741.79      772.14     66.04 o 
   9   4   4       20.68       14.50     10.40 o 
  10   4   4        8.92       25.77     14.68 o 
  11   4   4       28.75       13.67     13.63 o 
  12   4   4        8.28       15.70     15.26 o 
  13   4   4      184.13      188.74     38.75 o 
  14   4   4      115.75      141.21     24.04 o 
  15   4   4      111.38       70.71     25.37 o 
 -14   5   4       17.24       32.59     20.18 o 
 -13   5   4      515.21      511.25     43.31 o 
 -12   5   4        1.45       12.83     17.24 o 
 -11   5   4      250.59      338.71     40.18 o 
 -10   5   4       61.58      103.76     20.69 o 
  -9   5   4       54.04       80.85     17.77 o 
  -8   5   4      548.17      500.54     36.54 o 
  -7   5   4       24.56        3.76     14.08 o 
  -6   5   4      253.40      276.74     26.42 o 
  -5   5   4     1428.58     1414.81     90.05 o 
  -4   5   4      134.97      144.57     19.13 o 
  -3   5   4     1923.68     1870.23     59.93 o 
  -2   5   4      170.11      200.88     21.31 o 
  -1   5   4      808.79      813.70     36.85 o 
   0   5   4       10.48       22.58      9.48 o 
   1   5   4     1530.12     1448.53     42.94 o 
   2   5   4        6.53       30.58     12.91 o 
   3   5   4      158.71      158.83     22.00 o 
   4   5   4       26.33       28.99     10.61 o 
   5   5   4       30.59       18.20     10.27 o 
   6   5   4        0.23        2.94     10.67 o 
   7   5   4      862.77      937.09     60.01 o 
   8   5   4       68.71       72.88     18.89 o 
   9   5   4      397.00      401.69     35.76 o 
  10   5   4       54.91       76.30     21.68 o 
  11   5   4      262.62      292.19     63.51 o 
  12   5   4       51.31       40.64     18.52 o 
  13   5   4       75.94       61.38     21.58 o 
 -11   6   4       54.33       10.15     30.46 o 
 -10   6   4       41.97       52.24     42.38 o 
  -9   6   4       93.41       92.69     28.71 o 
  -8   6   4      574.12      615.14     59.92 o 
  -7   6   4        7.91       -6.42     21.00 o 
  -6   6   4      389.73      439.68     47.04 o 
  -5   6   4       63.41       51.95     28.97 o 
  -4   6   4      561.42      630.90     51.28 o 
  -3   6   4       20.41       -2.41     17.68 o 
  -2   6   4      195.97      123.07     35.85 o 
  -1   6   4       49.97       33.30     20.87 o 
   0   6   4      284.09      269.06     34.95 o 
   1   6   4        0.09       -7.60     16.93 o 
   2   6   4      553.51      492.48     31.32 o 
   3   6   4        0.69        6.63     12.94 o 
   4   6   4      213.69      251.84     29.51 o 
   5   6   4      115.15      122.11     22.31 o 
   6   6   4      636.41      625.38     62.85 o 
   7   6   4       97.27       75.37     34.03 o 
   8   6   4      324.59      374.01     67.99 o 
   9   6   4        0.58       21.17     19.38 o 
  10   6   4        0.93       13.60     20.99 o 
  -4   7   4      155.10      205.63     37.31 o 
  -2   7   4      124.53      132.61     44.40 o 
  -1   7   4      246.17      167.14     51.09 o 
   1   7   4       98.31       91.49     41.99 o 
   2   7   4      309.79      329.46     44.13 o 
   3   7   4       20.91       29.05     25.82 o 
 -19   0   5      165.02       95.17     38.70 o 
 -17   0   5      100.53      104.92     34.10 o 
 -15   0   5      453.40      563.38     62.99 o 
 -13   0   5     3977.10     3978.69     95.08 o 
 -11   0   5     3015.86     3070.41     74.30 o 
  -9   0   5     2304.84     2619.79     83.42 o 
  -7   0   5     1372.77     1482.30     38.31 o 
  -5   0   5     4086.90     3938.36     81.87 o 
  -3   0   5    28522.87    28688.74    539.81 o 
  -1   0   5    30778.81    32015.27    730.61 o 
   1   0   5     7746.64     8866.41    209.24 o 
   3   0   5     4047.43     4301.23     89.03 o 
   5   0   5     3598.31     3705.31     80.33 o 
   7   0   5     7330.44     6948.06    192.06 o 
   9   0   5    10361.51    10528.01    213.35 o 
  11   0   5     8464.45     8308.58    215.01 o 
  13   0   5       38.55       53.12     13.91 o 
  15   0   5        1.34       -3.46     15.73 o 
  17   0   5       61.12       73.12     22.21 o 
 -19   1   5        1.53        0.12     20.29 o 
 -18   1   5      182.39      227.78     35.14 o 
 -17   1   5       16.71       25.23     17.34 o 
 -16   1   5        5.92        4.25     12.85 o 
 -15   1   5       65.14       86.83     13.47 o 
 -14   1   5      602.09      679.14     30.41 o 
 -13   1   5       98.90      131.89     14.58 o 
 -12   1   5      870.14      867.90     29.94 o 
 -11   1   5      641.47      669.90     21.57 o 
 -10   1   5     3050.15     3047.19     51.51 o 
  -9   1   5     3123.72     3041.25     50.28 o 
  -8   1   5    12229.48    12483.97    173.85 o 
  -7   1   5     2603.98     2495.51     53.38 o 
  -6   1   5     4047.36     4015.47     60.15 o 
  -5   1   5       34.65       59.82      4.99 o 
  -4   1   5      339.95      323.38     10.90 o 
  -3   1   5      324.70      339.50     10.61 o 
  -2   1   5    21338.04    22863.27    333.63 o 
  -1   1   5     5753.97     6417.89     97.39 o 
   0   1   5      774.55      688.08     18.74 o 
   1   1   5     5423.54     5606.85     96.84 o 
   2   1   5     8300.10     8619.76    129.83 o 
   3   1   5    10100.46    10556.58    145.49 o 
   4   1   5    15130.38    15775.61    214.76 o 
   5   1   5    12734.42    13976.61    192.27 o 
   6   1   5       62.48       60.07      6.32 o 
   7   1   5     2801.40     2765.46     46.01 o 
   8   1   5       31.37       34.03      6.15 o 
   9   1   5      124.33      129.89     10.94 o 
  10   1   5      851.36      839.53     25.21 o 
  11   1   5      899.79      882.12     26.53 o 
  12   1   5      217.08      225.01     16.41 o 
  13   1   5      181.27      193.37     20.83 o 
  14   1   5      851.67      847.95     38.41 o 
  15   1   5      219.84      265.13     26.55 o 
  16   1   5      351.19      372.61     26.63 o 
  17   1   5      181.09      229.45     32.59 o 
  18   1   5       11.37        5.19     17.23 o 
 -19   2   5        3.20       23.87     24.37 o 
 -18   2   5      705.60      664.28     45.34 o 
 -17   2   5      165.64      149.46     20.05 o 
 -16   2   5      743.24      738.71     37.05 o 
 -15   2   5      313.52      358.58     27.49 o 
 -14   2   5     1108.59     1073.43     38.02 o 
 -13   2   5      213.82      220.04     19.20 o 
 -12   2   5      771.46      709.45     34.13 o 
 -11   2   5      442.14      485.55     25.35 o 
 -10   2   5        3.13        8.85      7.49 o 
  -9   2   5        1.86       12.03      6.49 o 
  -8   2   5     1197.27     1173.75     29.12 o 
  -7   2   5      780.57      801.74     32.39 o 
  -6   2   5     5297.23     5125.44     86.78 o 
  -5   2   5      619.41      558.64     20.67 o 
  -4   2   5    18682.17    19105.24    314.56 o 
  -3   2   5     2837.18     3108.07     53.05 o 
  -2   2   5    10701.02    11019.93    166.86 o 
  -1   2   5     7091.57     7875.43    135.80 o 
   0   2   5      647.61      630.95     15.81 o 
   1   2   5      207.22      229.29     16.35 o 
   2   2   5      152.30      165.28     11.72 o 
   3   2   5     2536.40     2655.15     53.09 o 
   4   2   5     5070.39     5294.18     78.72 o 
   5   2   5      807.58      782.27     17.63 o 
   6   2   5     1494.53     1317.84     30.46 o 
   7   2   5       11.31       13.09      6.01 o 
   8   2   5     2981.36     2815.65     79.06 o 
   9   2   5      549.53      532.24     20.94 o 
  10   2   5     1350.60     1244.47     32.74 o 
  11   2   5      163.33      183.73     14.36 o 
  12   2   5       66.23       71.70     10.17 o 
  13   2   5        3.14       -0.44      7.61 o 
  14   2   5       17.95       31.05      9.51 o 
  15   2   5       40.67       48.64     15.69 o 
  16   2   5       20.75       33.94     41.36 o 
  17   2   5      122.47       94.44     26.29 o 
  18   2   5       30.56       29.62     25.55 o 
 -18   3   5        1.08       -0.67     15.50 o 
 -17   3   5      210.07      193.76     23.03 o 
 -16   3   5      213.85      205.03     22.27 o 
 -15   3   5        7.46       40.46     14.95 o 
 -14   3   5      258.49      302.70     25.49 o 
 -13   3   5      753.16      771.52     34.43 o 
 -12   3   5      172.94      192.51     21.70 o 
 -11   3   5     2465.57     2456.22     74.80 o 
 -10   3   5      506.58      454.71     25.63 o 
  -9   3   5     1425.93     1499.22     43.31 o 
  -8   3   5       25.52       10.39      9.42 o 
  -7   3   5     5771.68     5819.02    112.55 o 
  -6   3   5        6.96       12.30      6.70 o 
  -5   3   5     2630.34     2598.88     57.89 o 
  -4   3   5      689.40      704.25     28.32 o 
  -3   3   5       33.65       54.51      7.09 o 
  -2   3   5      290.57      265.02     12.92 o 
  -1   3   5     5921.73     6256.27    102.01 o 
   0   3   5     1392.02     1436.46     31.43 o 
   1   3   5     8090.63     8127.85    144.94 o 
   2   3   5      207.35      233.02     14.46 o 
   3   3   5     8420.04     8268.29    184.65 o 
   4   3   5      116.45      156.49     15.65 o 
   5   3   5     3076.77     3201.43     85.33 o 
   6   3   5       64.12       77.29     10.59 o 
   7   3   5      596.91      608.47     28.45 o 
   8   3   5      358.49      374.99     19.27 o 
   9   3   5       10.52        3.96      6.82 o 
  10   3   5       51.83       80.07     14.73 o 
  11   3   5      821.27      730.87     47.36 o 
  12   3   5        2.54        6.53      9.80 o 
  13   3   5      917.50      915.07     96.81 o 
  14   3   5      106.20       60.29     17.86 o 
  15   3   5      286.02      282.12     34.71 o 
  16   3   5        4.57        7.00     20.98 o 
  17   3   5      308.68      261.98     42.12 o 
 -16   4   5       68.61       85.93     19.28 o 
 -15   4   5       89.27      108.74     20.38 o 
 -14   4   5      136.50      158.33     21.12 o 
 -13   4   5      263.07      280.44     29.48 o 
 -12   4   5      529.30      448.36     35.21 o 
 -11   4   5        9.89       17.44     13.09 o 
 -10   4   5     1027.80      981.23     44.95 o 
  -9   4   5       38.02       32.99     12.27 o 
  -8   4   5      358.42      334.38     26.46 o 
  -7   4   5      398.89      420.09     28.86 o 
  -6   4   5      454.68      526.48     31.27 o 
  -5   4   5     1413.40     1447.13     41.40 o 
  -4   4   5      783.18      845.65     40.20 o 
  -3   4   5     2178.94     2029.86     79.23 o 
  -2   4   5     3058.78     2934.74     57.48 o 
  -1   4   5     2554.17     2490.69     99.62 o 
   0   4   5     1665.99     1645.60     37.95 o 
   1   4   5     1114.55     1094.46     33.44 o 
   2   4   5      412.04      386.95     27.96 o 
   3   4   5      162.40      170.99     18.75 o 
   4   4   5       34.60       32.07      9.34 o 
   5   4   5      946.87      931.10     33.09 o 
   6   4   5      848.28      891.17     44.67 o 
   7   4   5     2073.49     2104.41     62.82 o 
   8   4   5     2002.26     2005.97     55.10 o 
   9   4   5      643.00      626.71     31.26 o 
  10   4   5      917.25      894.40     47.32 o 
  11   4   5      190.69      221.96     26.46 o 
  12   4   5      259.02      239.44     27.92 o 
  13   4   5      398.84      331.17     33.42 o 
  14   4   5       29.76       21.99     18.35 o 
  15   4   5       35.97       40.21     20.69 o 
 -14   5   5       45.01       40.24     20.41 o 
 -13   5   5        2.13       -3.46     15.01 o 
 -12   5   5      192.41      242.37     29.46 o 
 -11   5   5        0.71       -5.78     12.81 o 
 -10   5   5      549.51      577.35     40.53 o 
  -9   5   5      125.00      160.53     41.52 o 
  -8   5   5      819.07      880.88     44.94 o 
  -7   5   5       67.05       83.83     17.91 o 
  -6   5   5     1298.83     1230.29     48.71 o 
  -5   5   5      190.21      150.35     59.20 o 
  -4   5   5        1.76       -0.69     12.91 o 
  -3   5   5       76.11       73.11     15.72 o 
  -2   5   5       93.23       62.46     16.92 o 
  -1   5   5      511.52      518.94     31.64 o 
   0   5   5      509.77      494.79     36.41 o 
   1   5   5        0.68        8.37     11.19 o 
   2   5   5     2680.40     2634.05     75.23 o 
   3   5   5      379.53      372.71     25.24 o 
   4   5   5     1316.44     1309.45     43.30 o 
   5   5   5      109.67       97.13     14.68 o 
   6   5   5      745.38      825.25     36.95 o 
   7   5   5       22.57       12.69     15.38 o 
   8   5   5      134.68       78.21     37.17 o 
   9   5   5       74.43       66.52     18.53 o 
  10   5   5        0.14       13.17     15.33 o 
  11   5   5       34.87       46.67     18.80 o 
  12   5   5      323.52      382.90     38.76 o 
  13   5   5        1.04      -16.53     19.58 o 
 -10   6   5        9.95       -1.74     24.59 o 
  -9   6   5       17.30       20.22     22.83 o 
  -8   6   5       86.38       87.23     26.94 o 
  -7   6   5      294.01      338.07     42.96 o 
  -6   6   5        0.46      -16.48     15.30 o 
  -5   6   5      814.58      788.03     57.06 o 
  -4   6   5      246.42      243.97     34.11 o 
  -3   6   5      452.81      498.80     44.71 o 
  -2   6   5      169.25      115.32     31.77 o 
  -1   6   5      526.19      504.78     79.49 o 
   0   6   5       16.79       24.23     20.23 o 
   1   6   5       19.26        2.43     19.27 o 
   2   6   5       28.79       25.88     15.90 o 
   3   6   5      117.02      158.10     21.04 o 
   4   6   5       53.53       41.44     24.00 o 
   5   6   5       53.75       58.96     19.59 o 
   6   6   5        4.21        2.13     15.78 o 
   7   6   5      265.93      312.52     39.02 o 
   8   6   5       92.75       84.61     30.90 o 
   9   6   5      167.28      224.14     32.36 o 
  -3   7   5        3.54      -27.25     32.51 o 
  -2   7   5       14.04       38.48     37.88 o 
  -1   7   5      108.42      152.12     48.24 o 
   0   7   5       77.99       87.33     45.34 o 
   1   7   5      258.03      235.30     66.30 o 
   2   7   5      102.74      164.45     57.83 o 
 -20   0   6       87.47      130.52     50.76 o 
 -18   0   6        0.06      -12.72     25.49 o 
 -16   0   6       29.23       31.19     27.57 o 
 -14   0   6      741.23      796.84     42.33 o 
 -12   0   6     5393.04     5674.90    125.46 o 
 -10   0   6    14446.69    14848.75    292.51 o 
  -8   0   6      629.73      551.19     24.11 o 
  -6   0   6     3005.59     2922.84     64.77 o 
  -4   0   6    15357.34    16595.98    317.11 o 
  -2   0   6     1862.44     1736.99     39.12 o 
   0   0   6     6121.81     6237.54    150.18 o 
   2   0   6    17593.51    18480.68    438.47 o 
   4   0   6     4238.15     4312.52     91.23 o 
   6   0   6      217.73      232.90     16.95 o 
   8   0   6      721.50      637.29     25.66 o 
  10   0   6     3407.88     3154.38     77.48 o 
  12   0   6      931.64      896.16     43.68 o 
  14   0   6      929.83      920.94     71.95 o 
  16   0   6      143.96      175.63     42.87 o 
  18   0   6       58.20       80.52     25.49 o 
 -19   1   6      153.39      210.90     49.83 o 
 -18   1   6       68.04       78.66     23.93 o 
 -17   1   6      442.13      481.17     44.91 o 
 -16   1   6      475.63      532.79     30.55 o 
 -15   1   6     1407.45     1435.73     48.70 o 
 -14   1   6      344.64      316.98     22.04 o 
 -13   1   6      222.88      232.27     18.35 o 
 -12   1   6       14.19       21.78      7.25 o 
 -11   1   6        4.04       -6.05      5.55 o 
 -10   1   6     1179.68     1215.93     29.98 o 
  -9   1   6      410.61      375.68     13.62 o 
  -8   1   6     3949.94     4007.79     62.18 o 
  -7   1   6     6103.48     5979.92     87.32 o 
  -6   1   6     5787.09     5682.78     82.42 o 
  -5   1   6    14547.16    14979.97    226.38 o 
  -4   1   6     2124.32     2096.54     38.46 o 
  -3   1   6    16840.02    17285.00    233.60 o 
  -2   1   6     2925.31     3256.19     52.62 o 
  -1   1   6     2927.05     2951.89     47.89 o 
   0   1   6      179.14      182.77      9.25 o 
   1   1   6     2222.19     2323.38     45.00 o 
   2   1   6      355.06      272.58      8.31 o 
   3   1   6     3205.37     3195.55     49.01 o 
   4   1   6     2397.13     2324.58     38.23 o 
   5   1   6     3769.83     3583.79     55.96 o 
   6   1   6     2294.13     2275.40     39.25 o 
   7   1   6     6452.69     6924.98    102.21 o 
   8   1   6     1328.85     1315.66     27.61 o 
   9   1   6     5371.47     5144.24     89.30 o 
  10   1   6      281.65      311.18     16.78 o 
  11   1   6      376.58      332.75     18.33 o 
  12   1   6       26.72       43.62     10.56 o 
  13   1   6       14.31        3.24      7.63 o 
  14   1   6       15.37       33.10     10.26 o 
  15   1   6       34.66       37.28     12.34 o 
  16   1   6       33.40       36.19     13.89 o 
  17   1   6      175.43      224.91     23.05 o 
  18   1   6       94.72      166.05     31.20 o 
 -19   2   6       81.68      107.15     32.91 o 
 -18   2   6       96.59      106.13     23.02 o 
 -17   2   6       57.41       60.50     16.04 o 
 -16   2   6       80.88       86.20     17.87 o 
 -15   2   6      113.12      121.69     17.10 o 
 -14   2   6       11.77       11.93      8.99 o 
 -13   2   6     1389.35     1340.19     41.97 o 
 -12   2   6      106.90      149.38     15.55 o 
 -11   2   6     3858.48     3880.32     83.79 o 
 -10   2   6      618.82      597.90     27.70 o 
  -9   2   6     3206.63     3132.52     66.88 o 
  -8   2   6     1273.72     1227.84     30.48 o 
  -7   2   6     2136.00     2058.93     55.64 o 
  -6   2   6      471.30      441.83     29.27 o 
  -5   2   6      947.32     1007.71     27.31 o 
  -4   2   6      843.18      829.87     23.64 o 
  -3   2   6     1523.20     1606.80     30.97 o 
  -2   2   6     3711.01     4047.48     66.67 o 
  -1   2   6    13819.31    14441.73    216.04 o 
   0   2   6     2264.13     2179.96     41.01 o 
   1   2   6    10368.92    10663.52    162.05 o 
   2   2   6     2170.18     2087.09     43.99 o 
   3   2   6    13349.05    13719.78    231.54 o 
   4   2   6      392.57      327.02     16.60 o 
   5   2   6     4700.74     4582.23     70.20 o 
   6   2   6       87.98       85.37      9.11 o 
   7   2   6      164.92      146.63     11.33 o 
   8   2   6        1.26        5.30      7.50 o 
   9   2   6      460.46      433.19     19.44 o 
  10   2   6      807.05      771.86     25.15 o 
  11   2   6     1259.41     1207.86     33.59 o 
  12   2   6      292.61      309.77     18.93 o 
  13   2   6      870.54      871.74     43.50 o 
  14   2   6       24.09       17.57     11.30 o 
  15   2   6      991.88      946.54     43.73 o 
  16   2   6        2.73      -25.32     17.11 o 
  17   2   6      247.74      298.55     40.23 o 
 -18   3   6      187.62      205.82     35.38 o 
 -17   3   6        6.93       25.14     15.04 o 
 -16   3   6      583.95      526.75     34.93 o 
 -15   3   6        0.01       -2.63     12.60 o 
 -14   3   6      589.98      550.81     32.69 o 
 -13   3   6        2.10       18.20     11.09 o 
 -12   3   6       24.92       30.86     10.57 o 
 -11   3   6      233.21      252.99     23.80 o 
 -10   3   6      346.97      383.11     26.93 o 
  -9   3   6      239.43      245.12     18.75 o 
  -8   3   6     1697.50     1717.91     53.28 o 
  -7   3   6      511.68      513.63     25.74 o 
  -6   3   6     5728.33     5532.57    233.13 o 
  -5   3   6      382.37      376.05     19.29 o 
  -4   3   6     6518.38     6400.10    119.94 o 
  -3   3   6       23.97       23.51      6.36 o 
  -2   3   6     1379.89     1414.50     31.27 o 
  -1   3   6     3835.55     4046.11     70.19 o 
   0   3   6      513.91      520.16     16.98 o 
   1   3   6      118.64      116.77     11.09 o 
   2   3   6      329.97      341.64     16.75 o 
   3   3   6      176.94      223.37     14.25 o 
   4   3   6     6342.65     6379.81    106.77 o 
   5   3   6       18.23       23.70      8.93 o 
   6   3   6     3569.15     3525.92     76.44 o 
   7   3   6        3.32        9.28      6.85 o 
   8   3   6     1293.32     1278.66     50.87 o 
   9   3   6      463.43      497.43     26.63 o 
  10   3   6      172.82      195.68     18.37 o 
  11   3   6      653.28      710.06     32.35 o 
  12   3   6       54.53       39.45     11.69 o 
  13   3   6      103.04      116.21     25.87 o 
  14   3   6       76.98       94.30     21.00 o 
  15   3   6        5.09       -3.35     15.40 o 
  16   3   6      153.68      165.74     30.19 o 
 -16   4   6       54.63       44.38     17.24 o 
 -15   4   6      103.08      149.48     21.66 o 
 -14   4   6      226.63      213.65     26.90 o 
 -13   4   6      230.85      269.99     40.35 o 
 -12   4   6      836.67      687.52     41.90 o 
 -11   4   6      554.26      564.71     37.76 o 
 -10   4   6      589.49      570.16     36.45 o 
  -9   4   6     2013.74     2174.38     86.47 o 
  -8   4   6       51.92       39.88     11.59 o 
  -7   4   6      403.69      401.03     35.67 o 
  -6   4   6       85.71       53.80     12.27 o 
  -5   4   6      274.95      277.57     21.20 o 
  -4   4   6      365.60      335.46     25.00 o 
  -3   4   6      666.63      614.11     36.90 o 
  -2   4   6     1691.03     1637.84     38.16 o 
  -1   4   6     2396.30     2422.78     56.60 o 
   0   4   6     2483.47     2316.05     85.38 o 
   1   4   6     1914.64     1919.29     48.06 o 
   2   4   6     1149.00     1041.76     34.12 o 
   3   4   6      389.24      390.85     34.42 o 
   4   4   6       79.20       82.88     12.33 o 
   5   4   6      227.64      213.53     18.45 o 
   6   4   6      121.48      117.09     14.84 o 
   7   4   6      135.52      135.16     15.38 o 
   8   4   6      273.88      279.96     22.11 o 
   9   4   6      451.79      499.80     29.52 o 
  10   4   6       95.39      111.62     17.48 o 
  11   4   6      366.67      399.61     35.32 o 
  12   4   6      142.43      174.22     25.12 o 
  13   4   6      200.23      198.87     28.46 o 
  14   4   6       53.57       49.68     28.22 o 
  15   4   6       90.38      107.69     27.16 o 
 -14   5   6       50.59       54.49     30.12 o 
 -13   5   6      219.61      213.79     28.90 o 
 -12   5   6       71.08      110.65     23.29 o 
 -11   5   6        9.26       12.59     14.66 o 
 -10   5   6       62.05       67.28     17.31 o 
  -9   5   6      343.92      353.35     35.17 o 
  -8   5   6        7.90       -1.11     13.00 o 
  -7   5   6     1410.96     1482.66     70.92 o 
  -6   5   6        0.11        4.67     15.63 o 
  -5   5   6     2665.50     2569.24     95.67 o 
  -4   5   6      241.91      263.67     42.68 o 
  -3   5   6      994.35     1025.23     42.47 o 
  -2   5   6      985.71      962.91     49.10 o 
  -1   5   6      472.11      474.74     48.99 o 
   0   5   6       98.39      101.48     16.65 o 
   1   5   6      135.10      156.97     33.06 o 
   2   5   6       10.62       18.08     15.70 o 
   3   5   6      472.81      532.79     30.17 o 
   4   5   6        8.75       20.94     10.43 o 
   5   5   6     1974.88     1980.15     66.93 o 
   6   5   6      234.52      271.41     23.39 o 
   7   5   6      274.02      277.40     26.48 o 
   8   5   6      112.69      110.84     22.45 o 
   9   5   6      513.02      567.11     47.96 o 
  10   5   6       70.09      128.95     24.78 o 
  11   5   6      364.28      342.67     52.95 o 
  12   5   6        4.23       24.05     19.76 o 
 -10   6   6      364.90      486.44     54.96 o 
  -9   6   6       18.97       -3.11     21.45 o 
  -8   6   6       95.86      116.16     45.50 o 
  -7   6   6      114.37      119.11     29.31 o 
  -6   6   6      242.38      298.04     42.59 o 
  -5   6   6        3.55        3.22     18.18 o 
  -4   6   6       34.64       51.18     20.60 o 
  -3   6   6      190.61      222.40     44.24 o 
  -2   6   6      340.83      293.11     34.85 o 
  -1   6   6      765.25      768.68     55.05 o 
   0   6   6     1320.52     1315.27     67.29 o 
   1   6   6      104.92      140.19     57.53 o 
   2   6   6      721.68      725.65     44.50 o 
   3   6   6       26.92       29.07     16.58 o 
   4   6   6      228.69      214.11     23.94 o 
   5   6   6      158.68      175.57     39.47 o 
   6   6   6      118.13      108.63     23.89 o 
   7   6   6      110.01      109.46     24.80 o 
   8   6   6        1.95       -6.43     17.83 o 
   9   6   6       11.46       14.20     20.39 o 
  -2   7   6       58.25       64.14     41.77 o 
  -1   7   6       46.61      106.35     43.20 o 
   0   7   6       70.11       72.96     39.36 o 
   1   7   6        0.94       75.84     30.53 o 
 -19   0   7      454.44      556.31     74.66 o 
 -17   0   7      376.12      405.11     60.68 o 
 -15   0   7      647.57      665.56     67.26 o 
 -13   0   7      306.74      346.09     29.18 o 
 -11   0   7     1852.77     1827.18     50.74 o 
  -9   0   7     5078.92     5316.56    114.09 o 
  -7   0   7     7641.47     7685.79    155.28 o 
  -5   0   7    13909.53    13469.04    260.41 o 
  -3   0   7    22324.03    22973.95    435.34 o 
  -1   0   7      224.99      249.81     13.86 o 
   1   0   7     1232.09     1221.18     38.60 o 
   3   0   7    18113.11    18876.91    361.92 o 
   5   0   7    18532.16    19210.92    370.83 o 
   7   0   7    10512.16    10579.45    213.20 o 
   9   0   7     1492.45     1312.95     41.36 o 
  11   0   7     2048.76     1960.48     69.59 o 
  13   0   7      179.36      185.26     24.79 o 
  15   0   7      951.60      902.80    145.93 o 
  17   0   7      545.64      603.89     48.37 o 
 -19   1   7        9.54       -7.05     19.94 o 
 -18   1   7        0.16      -20.15     18.31 o 
 -17   1   7        0.44       -5.82     15.49 o 
 -16   1   7      475.08      515.14     34.77 o 
 -15   1   7      476.18      526.84     42.56 o 
 -14   1   7     1915.55     1922.44     52.15 o 
 -13   1   7      832.71      865.06     31.21 o 
 -12   1   7     1906.50     1860.32     42.22 o 
 -11   1   7      798.07      784.17     23.95 o 
 -10   1   7     1007.16      993.82     26.72 o 
  -9   1   7     1390.34     1293.05     26.69 o 
  -8   1   7       43.79       49.49      5.76 o 
  -7   1   7      184.01      179.23      8.53 o 
  -6   1   7        1.22        4.89      4.92 o 
  -5   1   7     1339.39     1378.17     28.88 o 
  -4   1   7    11646.25    12093.04    166.36 o 
  -3   1   7       13.77       36.12      4.21 o 
  -2   1   7     3726.57     3650.64     58.93 o 
  -1   1   7     9161.10     9662.93    145.45 o 
   0   1   7    14499.15    14883.62    246.69 o 
   1   1   7    12980.22    13372.18    223.03 o 
   2   1   7    12674.50    13655.02    203.63 o 
   3   1   7     7286.02     7720.25    109.38 o 
   4   1   7      182.69      226.98      9.30 o 
   5   1   7     1167.38     1439.57     27.51 o 
   6   1   7      634.57      644.63     16.85 o 
   7   1   7     1650.22     1669.71     32.27 o 
   8   1   7     2305.69     2236.49     46.03 o 
   9   1   7     2232.39     2109.68     56.23 o 
  10   1   7      881.42      856.64     25.99 o 
  11   1   7      987.02      975.45     29.01 o 
  12   1   7      593.57      593.62     24.06 o 
  13   1   7      518.78      521.47     30.38 o 
  14   1   7      435.90      410.46     41.14 o 
  15   1   7        7.35       20.38     12.01 o 
  16   1   7      126.79      132.27     20.61 o 
  17   1   7       73.62       80.97     19.73 o 
  18   1   7       50.54      104.66     22.18 o 
 -19   2   7       57.92       51.64     50.68 o 
 -18   2   7      465.64      482.20     75.15 o 
 -17   2   7       80.60       88.38     16.96 o 
 -16   2   7      270.63      279.20     24.16 o 
 -15   2   7      175.92      158.74     18.75 o 
 -14   2   7       22.64       22.73      9.97 o 
 -13   2   7       27.14       18.94     11.65 o 
 -12   2   7      507.29      502.38     26.82 o 
 -11   2   7       97.13      125.42     14.00 o 
 -10   2   7     2713.96     2614.13     61.52 o 
  -9   2   7     1641.70     1690.90     38.82 o 
  -8   2   7     4972.71     4808.75     84.75 o 
  -7   2   7     1067.39     1057.81     27.35 o 
  -6   2   7     4062.72     3964.33     70.48 o 
  -5   2   7      104.09       71.77      8.06 o 
  -4   2   7     2652.11     2683.49     68.12 o 
  -3   2   7     1594.84     1730.44     32.74 o 
  -2   2   7      718.79      833.98     19.45 o 
  -1   2   7      137.48      131.05     10.05 o 
   0   2   7      726.44      736.30     17.29 o 
   1   2   7       75.56       66.08      7.36 o 
   2   2   7    10390.40    10729.75    183.83 o 
   3   2   7     2302.18     2307.05     48.62 o 
   4   2   7     4583.88     4508.74     69.08 o 
   5   2   7       89.86      109.50     12.91 o 
   6   2   7     4085.19     4223.27     74.83 o 
   7   2   7      175.56      182.51     12.59 o 
   8   2   7     1114.46     1096.78     29.58 o 
   9   2   7      151.60      152.73     12.85 o 
  10   2   7      248.78      252.37     16.58 o 
  11   2   7      162.53      124.19     14.33 o 
  12   2   7        1.27        5.13      7.70 o 
  13   2   7       35.08       45.48     11.23 o 
  14   2   7      266.72      271.39     25.01 o 
  15   2   7      104.82      154.21     28.39 o 
  16   2   7      210.29      217.76     36.79 o 
  17   2   7       52.41       45.60     22.79 o 
 -18   3   7       62.84       74.07     21.95 o 
 -17   3   7      143.31      184.00     27.31 o 
 -16   3   7       17.30       19.80     12.63 o 
 -15   3   7      372.80      424.20     35.05 o 
 -14   3   7      188.47      199.34     21.34 o 
 -13   3   7     2098.96     1963.49     57.16 o 
 -12   3   7       95.24       78.00     13.46 o 
 -11   3   7     1457.33     1476.03     45.25 o 
 -10   3   7      496.11      475.33     26.50 o 
  -9   3   7     1644.20     1526.88     43.89 o 
  -8   3   7      100.55       79.09     11.47 o 
  -7   3   7       20.47       29.68      7.97 o 
  -6   3   7      474.43      471.18     21.43 o 
  -5   3   7     1522.46     1455.88     51.09 o 
  -4   3   7       82.57      102.55     11.34 o 
  -3   3   7     7097.05     7203.95    116.13 o 
  -2   3   7      168.92      197.98     12.17 o 
  -1   3   7     4596.15     4449.70     75.93 o 
   0   3   7      804.92      893.72     22.97 o 
   1   3   7     4927.51     4979.37     83.45 o 
   2   3   7        0.55        5.52      9.18 o 
   3   3   7     2711.15     2817.07     60.15 o 
   4   3   7      107.46      125.08     19.63 o 
   5   3   7        4.31        2.64      6.94 o 
   6   3   7      116.74      146.07     14.70 o 
   7   3   7      241.84      252.46     18.99 o 
   8   3   7       22.58       13.33      7.90 o 
   9   3   7      937.65      942.75     36.46 o 
  10   3   7       79.36       88.20     13.47 o 
  11   3   7     1878.52     1771.06     58.25 o 
  12   3   7       19.92       56.50     13.43 o 
  13   3   7      627.83      572.99     41.47 o 
  14   3   7       14.76      -11.59     13.96 o 
  15   3   7      117.67      109.49     23.18 o 
  16   3   7       31.19        6.31     21.40 o 
 -16   4   7      147.89      203.18     25.47 o 
 -15   4   7       63.78       70.44     17.59 o 
 -14   4   7       37.41       55.12     31.61 o 
 -13   4   7       43.03       26.44     14.67 o 
 -12   4   7       48.27       54.50     16.41 o 
 -11   4   7      208.39      172.31     22.56 o 
 -10   4   7      307.99      305.66     27.28 o 
  -9   4   7      769.94      743.30     37.39 o 
  -8   4   7      815.18      858.41     38.33 o 
  -7   4   7     2015.80     1952.90     97.69 o 
  -6   4   7     2102.23     2058.31     53.38 o 
  -5   4   7     1151.35     1099.49     37.66 o 
  -4   4   7     1442.21     1459.66     45.16 o 
  -3   4   7      429.44      439.85     27.93 o 
  -2   4   7      149.77      171.15     25.49 o 
  -1   4   7        0.77        1.66      7.25 o 
   0   4   7      250.87      297.15     19.12 o 
   1   4   7      504.90      510.94     23.52 o 
   2   4   7     1206.53     1195.81     35.97 o 
   3   4   7      177.79      229.64     21.82 o 
   4   4   7     1065.65     1024.32     35.44 o 
   5   4   7     1195.17     1199.04     39.36 o 
   6   4   7      479.43      438.87     26.11 o 
   7   4   7     2595.99     2520.17    111.54 o 
   8   4   7      392.51      380.96     25.62 o 
   9   4   7      403.57      439.12     28.09 o 
  10   4   7        3.15       13.42     11.94 o 
  11   4   7        1.18       -1.20     14.17 o 
  12   4   7      137.04      177.78     40.03 o 
  13   4   7       27.07       36.89     19.03 o 
  14   4   7      177.76      149.70     33.10 o 
 -14   5   7      208.12      218.50     31.40 o 
 -13   5   7        9.49       14.79     18.00 o 
 -12   5   7      395.74      418.82     36.16 o 
 -11   5   7       84.04       73.81     20.28 o 
 -10   5   7      193.48      210.86     33.25 o 
  -9   5   7        0.91      -14.98     14.28 o 
  -8   5   7      190.09      197.94     31.44 o 
  -7   5   7        7.59       58.88     38.37 o 
  -6   5   7       83.51       61.80     21.14 o 
  -5   5   7       62.07       46.27     17.83 o 
  -4   5   7     1564.53     1428.13     95.65 o 
  -3   5   7       52.70       80.77     18.41 o 
  -2   5   7     2611.84     2577.53     75.63 o 
  -1   5   7      577.65      593.33     33.45 o 
   0   5   7      721.22      757.23     37.14 o 
   1   5   7        4.01       -0.20     12.42 o 
   2   5   7       43.69       63.79     15.18 o 
   3   5   7       46.47       81.68     15.85 o 
   4   5   7      197.44      193.40     20.31 o 
   5   5   7      123.97       99.31     16.78 o 
   6   5   7       68.28       73.36     14.99 o 
   7   5   7        0.77        3.28     11.36 o 
   8   5   7      335.62      393.00     29.61 o 
   9   5   7       27.53       37.87     17.34 o 
  10   5   7      404.98      573.90     45.49 o 
  11   5   7        0.16      -15.08     15.96 o 
  12   5   7      306.87      355.80     37.84 o 
 -10   6   7       98.43      115.99     32.65 o 
  -9   6   7      261.49      314.85     44.07 o 
  -8   6   7       68.91       61.98     26.27 o 
  -7   6   7      524.52      501.93     49.64 o 
  -6   6   7       67.84       57.53     22.36 o 
  -5   6   7      506.61      631.43     52.42 o 
  -4   6   7       37.63       15.79     24.72 o 
  -3   6   7      194.17      229.97     32.52 o 
  -2   6   7        3.29       -0.70     21.05 o 
  -1   6   7       36.45       68.03     24.71 o 
   0   6   7      113.49       64.67     39.17 o 
   1   6   7      313.80      297.55     39.11 o 
   2   6   7      236.48      243.25     35.17 o 
   3   6   7      192.07      192.18     26.40 o 
   4   6   7        0.39       -5.59     15.08 o 
   5   6   7      610.79      655.87     38.58 o 
   6   6   7        4.37       -0.36     17.87 o 
   7   6   7       98.63       77.37     23.91 o 
   8   6   7       29.89        2.97     19.40 o 
 -18   0   8      347.06      371.40     56.63 o 
 -16   0   8     1827.43     1773.46    106.73 o 
 -14   0   8     1354.74     1395.62     58.33 o 
 -12   0   8     1548.28     1565.88     59.57 o 
 -10   0   8      187.28      180.14     15.43 o 
  -8   0   8      429.89      398.36     27.00 o 
  -6   0   8     3105.45     3049.60     68.32 o 
  -4   0   8    13560.46    13917.94    269.00 o 
  -2   0   8    17853.32    19088.74    364.17 o 
   0   0   8    10772.44    12027.57    284.13 o 
   2   0   8     1455.10     1534.36     48.22 o 
   4   0   8     4716.87     5040.38    106.86 o 
   6   0   8      209.23      201.19     15.18 o 
   8   0   8      333.35      301.73     19.94 o 
  10   0   8      146.91      148.17     19.31 o 
  12   0   8     2036.24     2012.67     73.10 o 
  14   0   8      200.40      213.02     68.47 o 
  16   0   8        4.86       -9.82     31.58 o 
  18   0   8        0.52        0.47     22.86 o 
 -19   1   8      184.43      205.85     77.57 o 
 -18   1   8       60.72       68.95     23.27 o 
 -17   1   8      495.15      494.30     46.19 o 
 -16   1   8       13.57        1.71     12.31 o 
 -15   1   8        0.03       23.33     20.19 o 
 -14   1   8      124.22      128.52     15.08 o 
 -13   1   8      705.86      720.06     28.09 o 
 -12   1   8     1064.85     1038.20     29.25 o 
 -11   1   8     1786.40     1823.70     40.98 o 
 -10   1   8     1076.26     1011.07     27.27 o 
  -9   1   8     2841.32     2647.08     51.52 o 
  -8   1   8     2118.75     2264.90     39.40 o 
  -7   1   8     6889.04     6780.47    113.15 o 
  -6   1   8     1679.88     1743.88     30.65 o 
  -5   1   8     9837.23    10214.26    142.40 o 
  -4   1   8        0.41        4.68      2.92 o 
  -3   1   8      200.40      218.48      8.76 o 
  -2   1   8      502.71      571.91     14.34 o 
  -1   1   8     7394.99     7589.20    116.42 o 
   0   1   8     3263.11     3274.49     61.81 o 
   1   1   8    13267.33    14067.10    210.06 o 
   2   1   8     2784.77     2698.03     48.40 o 
   3   1   8    11900.63    11686.61    176.98 o 
   4   1   8        4.05        6.10      3.84 o 
   5   1   8     4368.58     4217.09     65.78 o 
   6   1   8      431.65      464.58     21.53 o 
   7   1   8     1061.24     1029.41     24.02 o 
   8   1   8      250.91      302.89     16.04 o 
   9   1   8        2.68       44.50     19.44 o 
  10   1   8       11.48       10.49      6.43 o 
  11   1   8      832.68      807.74     26.48 o 
  12   1   8      186.70      194.14     15.45 o 
  13   1   8      767.27      783.23     35.57 o 
  14   1   8       16.01       16.87     12.83 o 
  15   1   8      699.98      643.04     38.40 o 
  16   1   8       44.44       49.28     16.23 o 
  17   1   8      113.99      130.96     21.94 o 
 -19   2   8       80.94      132.41     34.65 o 
 -18   2   8       79.67       76.49     24.38 o 
 -17   2   8      275.04      329.27     31.23 o 
 -16   2   8       20.03       44.45     14.08 o 
 -15   2   8     1296.55     1220.44     42.78 o 
 -14   2   8      111.37      125.31     15.66 o 
 -13   2   8     1601.50     1569.97     46.59 o 
 -12   2   8      209.80      223.19     18.54 o 
 -11   2   8      633.10      660.56     27.06 o 
 -10   2   8     1054.21     1035.43     39.16 o 
  -9   2   8        8.63       -1.12      5.73 o 
  -8   2   8      112.20      115.37     10.57 o 
  -7   2   8     1837.79     1786.66     39.06 o 
  -6   2   8      583.47      634.34     19.70 o 
  -5   2   8     5279.75     5028.61     95.18 o 
  -4   2   8     3199.82     3197.48     64.19 o 
  -3   2   8    15913.90    17107.35    286.09 o 
  -2   2   8      180.27      158.77      8.31 o 
  -1   2   8    18464.77    19152.62    284.22 o 
   0   2   8     2445.04     2622.61     53.58 o 
   1   2   8     1929.43     1640.21     37.68 o 
   2   2   8      197.51      170.19     11.47 o 
   3   2   8     1921.22     2021.92     44.36 o 
   4   2   8      588.24      583.83     23.89 o 
   5   2   8     2677.78     2853.07     47.92 o 
   6   2   8      210.46      179.38     12.21 o 
   7   2   8     4370.25     4163.02     86.22 o 
   8   2   8     1675.53     1557.37     43.09 o 
   9   2   8     5170.15     4883.01    103.00 o 
  10   2   8     1058.81     1014.06     55.33 o 
  11   2   8      794.82      895.30     33.19 o 
  12   2   8      243.94      242.81     20.09 o 
  13   2   8      159.74      151.80     25.20 o 
  14   2   8       25.36       25.85     13.33 o 
  15   2   8        4.30       11.48     18.69 o 
  16   2   8      266.10      248.22     26.66 o 
  17   2   8      159.43      133.92     31.49 o 
 -17   3   8       31.82        7.45     14.56 o 
 -16   3   8       35.00       21.41     13.52 o 
 -15   3   8        2.97       -8.84     11.15 o 
 -14   3   8        0.37       -9.08     13.50 o 
 -13   3   8       80.70       82.37     14.72 o 
 -12   3   8      647.06      592.81     31.72 o 
 -11   3   8        0.25        1.37      8.63 o 
 -10   3   8     3107.13     3138.76     73.76 o 
  -9   3   8     1138.43     1170.92     42.42 o 
  -8   3   8     3104.26     3182.52     70.65 o 
  -7   3   8      527.78      501.88     24.17 o 
  -6   3   8     2491.37     2505.64     57.58 o 
  -5   3   8      246.33      290.18     21.50 o 
  -4   3   8      353.32      375.81     18.33 o 
  -3   3   8      105.56      111.47      9.09 o 
  -2   3   8      778.34      744.27     20.56 o 
  -1   3   8      146.50      137.61      9.56 o 
   0   3   8     2161.00     2127.22     49.05 o 
   1   3   8      927.18      970.74     29.18 o 
   2   3   8     4467.01     4508.97    102.27 o 
   3   3   8     3894.46     3863.74     77.99 o 
   4   3   8     3709.11     3618.56    121.75 o 
   5   3   8      847.55      871.72     30.87 o 
   6   3   8     2806.75     2860.44     87.41 o 
   7   3   8      444.79      428.00     24.41 o 
   8   3   8      137.82      146.45     17.69 o 
   9   3   8      255.11      278.06     21.26 o 
  10   3   8       61.67       97.88     14.19 o 
  11   3   8        0.04       14.46     10.10 o 
  12   3   8      830.63      806.97     37.07 o 
  13   3   8       78.69       93.72     16.40 o 
  14   3   8      498.12      490.05     32.51 o 
  15   3   8       93.01      130.11     24.30 o 
  16   3   8      117.27      115.15     32.27 o 
 -16   4   8      158.92      164.08     23.84 o 
 -15   4   8      167.69      211.05     27.16 o 
 -14   4   8      318.18      399.39     59.22 o 
 -13   4   8      277.27      293.32     44.83 o 
 -12   4   8       82.28      107.18     19.53 o 
 -11   4   8      314.64      380.65     59.04 o 
 -10   4   8        9.87        7.60     10.87 o 
  -9   4   8       43.47       36.64     12.27 o 
  -8   4   8      155.22      155.07     19.29 o 
  -7   4   8       63.25       61.61     18.72 o 
  -6   4   8     1927.17     1834.61     49.51 o 
  -5   4   8      570.14      523.89     33.09 o 
  -4   4   8     1195.83     1268.84     46.24 o 
  -3   4   8     1799.37     1666.36     65.53 o 
  -2   4   8      372.17      331.31     48.23 o 
  -1   4   8      347.18      347.21     25.63 o 
   0   4   8      641.58      659.60     26.86 o 
   1   4   8      256.70      264.44     18.37 o 
   2   4   8        0.31        5.34     10.44 o 
   3   4   8     1072.42     1009.16     40.13 o 
   4   4   8      512.51      537.97     28.16 o 
   5   4   8       10.89       13.47     12.83 o 
   6   4   8      600.39      628.98     31.50 o 
   7   4   8      176.13      196.06     19.07 o 
   8   4   8      739.12      762.14     35.09 o 
   9   4   8      516.28      493.60     46.12 o 
  10   4   8      386.59      451.13     39.00 o 
  11   4   8      230.38      226.66     23.21 o 
  12   4   8        3.13       10.69     16.68 o 
  13   4   8       60.32       53.15     30.69 o 
  14   4   8       38.32       39.09     26.82 o 
 -13   5   8       89.85       54.66     27.98 o 
 -12   5   8       33.97       42.55     21.43 o 
 -11   5   8      307.63      379.22     43.55 o 
 -10   5   8        7.29        3.71     15.92 o 
  -9   5   8     1055.69     1032.52     59.55 o 
  -8   5   8      154.10      124.41     26.32 o 
  -7   5   8     1015.87      969.44     58.40 o 
  -6   5   8      135.75      160.17     27.98 o 
  -5   5   8       49.44       38.39     16.59 o 
  -4   5   8      174.99      206.29     23.41 o 
  -3   5   8       70.80       66.82     16.11 o 
  -2   5   8        1.71        9.87     11.38 o 
  -1   5   8       91.20       76.40     17.85 o 
   0   5   8       18.34       32.43     20.06 o 
   1   5   8      278.81      354.52     42.76 o 
   2   5   8      290.29      307.22     27.25 o 
   3   5   8     2133.74     2056.93     67.32 o 
   4   5   8      310.22      392.57     27.84 o 
   5   5   8      728.75      694.12     35.40 o 
   6   5   8        0.88       20.10     12.17 o 
   7   5   8      195.28      223.03     25.58 o 
   8   5   8        7.20       16.15     13.60 o 
   9   5   8       81.35       76.61     20.85 o 
  10   5   8       54.07       60.55     24.17 o 
  11   5   8        5.89       -0.96     17.31 o 
  12   5   8       31.73       49.02     25.10 o 
 -10   6   8        1.02       -1.48     28.56 o 
  -9   6   8        0.48       -8.92     20.89 o 
  -8   6   8        0.10      -12.01     19.17 o 
  -7   6   8       61.32       32.80     21.95 o 
  -6   6   8      203.64      191.48     32.86 o 
  -5   6   8       33.23       76.75     32.67 o 
  -4   6   8      603.39      591.62     64.30 o 
  -3   6   8       80.24       53.19     21.01 o 
  -2   6   8      736.28      818.72     59.35 o 
  -1   6   8      192.45      161.92     31.59 o 
   0   6   8      346.17      409.52     44.50 o 
   1   6   8       26.88       10.60     21.62 o 
   2   6   8       60.36       51.36     22.52 o 
   3   6   8        0.01      -16.46     13.84 o 
   4   6   8       21.80       20.86     16.97 o 
   5   6   8       18.28       27.01     26.63 o 
   6   6   8      477.58      534.21     51.71 o 
   7   6   8        1.78       17.04     19.96 o 
   8   6   8      389.77      407.98     42.72 o 
 -19   0   9      123.71      187.87     44.95 o 
 -17   0   9        8.55        9.70     25.38 o 
 -15   0   9      798.81      706.40     70.72 o 
 -13   0   9     2039.62     2021.22     72.89 o 
 -11   0   9     4939.26     4873.67    109.79 o 
  -9   0   9    11532.17    11974.67    239.09 o 
  -7   0   9     2268.82     2287.95     56.07 o 
  -5   0   9       52.92       86.59      9.31 o 
  -3   0   9     8714.94     9463.92    186.71 o 
  -1   0   9    13755.71    14352.86    337.37 o 
   1   0   9    32626.14    33219.03    765.14 o 
   3   0   9    17844.78    18353.00    354.42 o 
   5   0   9     5920.41     6094.15    128.81 o 
   7   0   9      269.51      303.43     19.82 o 
   9   0   9     4656.82     4532.03    104.65 o 
  11   0   9     1065.16     1080.57     48.45 o 
  13   0   9     1889.12     1889.42     72.89 o 
  15   0   9      759.03      748.08     48.04 o 
  17   0   9      166.05      151.85     41.72 o 
 -19   1   9      121.96      161.38     33.01 o 
 -18   1   9      394.42      451.35     46.98 o 
 -17   1   9      575.08      638.30     52.55 o 
 -16   1   9      408.34      437.24     32.65 o 
 -15   1   9      568.37      692.48     52.99 o 
 -14   1   9      450.13      517.58     44.64 o 
 -13   1   9       50.94       57.98     15.90 o 
 -12   1   9      545.53      545.34     22.09 o 
 -11   1   9      258.04      305.72     17.07 o 
 -10   1   9      297.60      328.65     16.82 o 
  -9   1   9      604.20      578.24     19.36 o 
  -8   1   9     1482.03     1429.69     36.15 o 
  -7   1   9     3793.64     3665.26     57.53 o 
  -6   1   9     4904.01     4943.01     73.80 o 
  -5   1   9     5465.89     5312.04     78.19 o 
  -4   1   9     1889.15     1784.54     31.15 o 
  -3   1   9    12771.47    12771.87    191.93 o 
  -2   1   9     5533.67     5755.18     90.97 o 
  -1   1   9     1492.58     1495.94     33.47 o 
   0   1   9      679.94      667.30     19.65 o 
   1   1   9      175.25      234.22      9.56 o 
   2   1   9     1706.82     1730.30     32.91 o 
   3   1   9     4366.03     4542.77     74.63 o 
   4   1   9       50.01       36.95      4.95 o 
   5   1   9     3775.86     3738.01     60.03 o 
   6   1   9      629.71      581.10     23.67 o 
   7   1   9     3463.96     3415.40     60.06 o 
   8   1   9     2476.60     2378.70     54.91 o 
   9   1   9     1229.50     1237.37     32.39 o 
  10   1   9     1115.68     1078.81     30.73 o 
  11   1   9      517.89      493.01     27.74 o 
  12   1   9       55.14       91.52     14.79 o 
  13   1   9       21.16       37.64     12.43 o 
  14   1   9        8.06       18.04     12.84 o 
  15   1   9      128.29      137.99     20.47 o 
  16   1   9       33.64       45.71     16.59 o 
  17   1   9      170.60      211.59     26.89 o 
 -18   2   9       58.01       78.47     20.41 o 
 -17   2   9       23.80       26.21     15.64 o 
 -16   2   9      111.84       94.71     17.67 o 
 -15   2   9        0.64        6.54     11.11 o 
 -14   2   9     1022.60      995.80     36.98 o 
 -13   2   9        8.86       21.62      9.51 o 
 -12   2   9     1546.16     1474.08     43.63 o 
 -11   2   9      280.74      268.11     19.34 o 
 -10   2   9      888.43      894.21     47.77 o 
  -9   2   9     1328.00     1316.49     33.28 o 
  -8   2   9     1005.10      946.48     26.50 o 
  -7   2   9     1246.86     1290.31     31.47 o 
  -6   2   9      717.31      676.92     32.48 o 
  -5   2   9       95.01       86.17      9.19 o 
  -4   2   9      497.77      502.59     19.26 o 
  -3   2   9     4339.78     4550.93     74.86 o 
  -2   2   9     1464.15     1413.93     28.73 o 
  -1   2   9      536.11      622.26     15.78 o 
   0   2   9     1770.83     1562.28     38.32 o 
   1   2   9        4.85       13.39      5.05 o 
   2   2   9      838.37      742.79     27.50 o 
   3   2   9      482.43      433.06     17.70 o 
   4   2   9     2252.05     2232.37     57.41 o 
   5   2   9     1217.52     1299.51     31.30 o 
   6   2   9      286.29      294.16     19.42 o 
   7   2   9       11.65        9.70      7.14 o 
   8   2   9       12.37       24.73      8.59 o 
   9   2   9      349.11      371.21     23.26 o 
  10   2   9        4.29       22.44      8.75 o 
  11   2   9      140.38      126.06     14.93 o 
  12   2   9      217.50      248.04     22.74 o 
  13   2   9       28.51       22.03     13.83 o 
  14   2   9      406.86      380.21     43.64 o 
  15   2   9       11.11       -3.99     12.36 o 
  16   2   9      247.55      247.69     28.08 o 
 -17   3   9      239.99      322.41     29.67 o 
 -16   3   9       79.87       91.86     42.54 o 
 -15   3   9      810.33      759.48    105.09 o 
 -14   3   9       49.38       98.17     16.69 o 
 -13   3   9      429.26      466.51     34.21 o 
 -12   3   9      567.62      525.06     29.96 o 
 -11   3   9      416.66      375.14     24.96 o 
 -10   3   9       44.34       33.29     17.34 o 
  -9   3   9     1020.99     1019.71     38.81 o 
  -8   3   9       37.50       61.03     15.30 o 
  -7   3   9     3673.65     3463.72     82.60 o 
  -6   3   9      166.83      154.31     13.62 o 
  -5   3   9     6541.12     6660.34    125.75 o 
  -4   3   9      679.21      683.70     23.78 o 
  -3   3   9     3204.58     3010.50    103.02 o 
  -2   3   9       10.19        3.29      6.55 o 
  -1   3   9     1018.70      982.58     30.63 o 
   0   3   9       35.06       31.79      7.99 o 
   1   3   9      296.21      302.06     17.15 o 
   2   3   9      115.22      128.70     12.09 o 
   3   3   9      334.08      372.24     25.11 o 
   4   3   9      825.61      842.28     30.67 o 
   5   3   9     3262.05     3022.40     69.51 o 
   6   3   9      321.61      283.14     20.58 o 
   7   3   9     3363.93     3335.11     87.73 o 
   8   3   9      231.09      225.39     19.44 o 
   9   3   9     1467.29     1480.10     49.71 o 
  10   3   9       20.83       25.86     10.93 o 
  11   3   9      167.09      149.28     20.22 o 
  12   3   9      362.40      337.42     26.48 o 
  13   3   9        5.57       -1.43     11.54 o 
  14   3   9      136.13      131.63     19.99 o 
  15   3   9      152.37      159.68     35.21 o 
 -16   4   9       13.60        1.87     17.28 o 
 -15   4   9       18.77       27.20     17.82 o 
 -14   4   9       19.74       31.78     17.09 o 
 -13   4   9      723.16      657.83     42.12 o 
 -12   4   9      730.21      636.10     40.32 o 
 -11   4   9     1103.20     1078.16     46.39 o 
 -10   4   9     1019.07     1160.23     47.13 o 
  -9   4   9      977.77      991.13     56.50 o 
  -8   4   9     1644.48     1632.21     96.10 o 
  -7   4   9       34.69       19.67     12.88 o 
  -6   4   9      542.97      633.67     35.21 o 
  -5   4   9       58.11       57.81     12.61 o 
  -4   4   9        8.14       -0.69      8.84 o 
  -3   4   9       35.19       46.82     12.04 o 
  -2   4   9     1356.99     1368.98     56.54 o 
  -1   4   9     2931.47     2910.74    112.98 o 
   0   4   9     3778.81     3796.92     80.80 o 
   1   4   9     3127.29     3295.99     72.68 o 
   2   4   9     3640.17     3714.58     94.45 o 
   3   4   9      809.28      933.96     39.85 o 
   4   4   9      802.11      745.75     32.38 o 
   5   4   9      244.76      291.34     22.53 o 
   6   4   9       59.53       57.82     12.82 o 
   7   4   9      159.88      149.93     21.09 o 
   8   4   9      242.14      228.39     21.92 o 
   9   4   9       46.30       64.87     15.10 o 
  10   4   9      720.15      704.17     42.17 o 
  11   4   9      846.39      876.18     41.80 o 
  12   4   9      402.16      395.73     38.39 o 
  13   4   9      266.16      313.92     35.92 o 
  14   4   9       92.17      131.35     44.46 o 
 -13   5   9       25.38       51.43     27.15 o 
 -12   5   9       67.51      115.27     35.99 o 
 -11   5   9        8.63       10.21     20.97 o 
 -10   5   9       41.53       18.91     19.42 o 
  -9   5   9      101.81       52.52     19.70 o 
  -8   5   9      601.91      562.70    109.04 o 
  -7   5   9       43.56       48.92     19.97 o 
  -6   5   9     1214.45     1162.82     60.48 o 
  -5   5   9        0.07       -2.40     13.42 o 
  -4   5   9     1951.98     1930.28     91.14 o 
  -3   5   9       67.88       79.83     21.14 o 
  -2   5   9     1412.53     1381.00     51.74 o 
  -1   5   9       34.16       36.35     12.68 o 
   0   5   9      198.70      157.55     27.27 o 
   1   5   9       46.21       37.04     18.54 o 
   2   5   9       35.21       60.02     18.98 o 
   3   5   9      109.95      144.18     24.36 o 
   4   5   9     1299.19     1364.54     46.97 o 
   5   5   9       26.87       17.93     12.53 o 
   6   5   9     1608.90     1601.49     52.99 o 
   7   5   9       23.30       37.98     14.80 o 
   8   5   9      284.80      323.05     27.22 o 
   9   5   9        0.46       -1.32     12.33 o 
  10   5   9      122.30      100.02     23.72 o 
  11   5   9        2.05       15.41     19.11 o 
  -9   6   9      108.54      124.38     32.30 o 
  -8   6   9       73.37       47.95     40.43 o 
  -7   6   9       87.41       64.66     24.65 o 
  -6   6   9        0.25       28.42     20.45 o 
  -5   6   9      147.66      107.56     43.69 o 
  -4   6   9       40.47       63.08     23.60 o 
  -3   6   9       17.21       31.08     20.93 o 
  -2   6   9       96.86       64.59     25.03 o 
  -1   6   9      541.31      500.56     50.45 o 
   0   6   9      229.67      263.31     37.00 o 
   1   6   9      225.27      189.91     32.46 o 
   2   6   9      101.28       88.21     25.35 o 
   3   6   9      449.33      489.10     40.19 o 
   4   6   9       24.51       36.11     20.89 o 
   5   6   9        3.10       31.23     18.83 o 
   6   6   9       28.79       27.87     17.16 o 
   7   6   9        0.37       27.98     31.76 o 
 -18   0  10      287.21      240.16     46.60 o 
 -16   0  10      168.32      166.38     36.84 o 
 -14   0  10       72.11       82.15     51.12 o 
 -12   0  10      299.67      366.48     41.33 o 
 -10   0  10     1515.39     1666.90     57.77 o 
  -8   0  10      850.28      747.66     27.02 o 
  -6   0  10     4722.98     4441.27     96.05 o 
  -4   0  10     5065.66     5103.53    107.19 o 
  -2   0  10       18.87       24.05     13.70 o 
   0   0  10        7.28       16.15     13.73 o 
   2   0  10     2039.91     1911.54     59.49 o 
   4   0  10     2975.33     3076.95     72.07 o 
   6   0  10     9016.25     9339.17    191.78 o 
   8   0  10     1073.42     1079.51     67.39 o 
  10   0  10      645.77      597.10     44.84 o 
  12   0  10        0.02        1.10     15.62 o 
  14   0  10      122.89      109.55     35.61 o 
  16   0  10      268.39      240.38     46.49 o 
 -19   1  10       11.35        0.50     22.87 o 
 -18   1  10       87.16       65.40     22.57 o 
 -17   1  10       11.80       26.82     15.06 o 
 -16   1  10      228.62      237.47     36.63 o 
 -15   1  10      573.09      666.96     68.31 o 
 -14   1  10       48.79       64.65     14.64 o 
 -13   1  10     2560.99     2490.77    121.54 o 
 -12   1  10        3.08        8.97      6.98 o 
 -11   1  10     3112.40     3122.67     61.54 o 
 -10   1  10      365.02      390.66     18.19 o 
  -9   1  10     1168.66     1094.81     28.52 o 
  -8   1  10       27.79       39.23      7.07 o 
  -7   1  10      154.64      169.66     15.55 o 
  -6   1  10     1348.14     1459.16     27.71 o 
  -5   1  10      118.72       88.58      6.49 o 
  -4   1  10       48.87       63.99      6.22 o 
  -3   1  10     5650.84     5416.51     86.97 o 
  -2   1  10      161.00      148.39     11.30 o 
  -1   1  10    13160.41    13542.97    227.90 o 
   0   1  10     3809.94     3946.00     74.68 o 
   1   1  10    16388.70    17542.11    261.49 o 
   2   1  10      983.02     1022.58     22.93 o 
   3   1  10     2560.60     2562.63     46.67 o 
   4   1  10      210.28      208.69     10.25 o 
   5   1  10       42.83       44.31      6.13 o 
   6   1  10        7.93        8.20      5.48 o 
   7   1  10      806.73      854.49     22.33 o 
   8   1  10      267.25      279.81     16.09 o 
   9   1  10     2276.35     2368.16     50.64 o 
  10   1  10      156.47      201.03     16.97 o 
  11   1  10      670.36      653.55     33.85 o 
  12   1  10      474.70      531.20     32.71 o 
  13   1  10      828.87      743.18     38.09 o 
  14   1  10      171.15      196.24     23.16 o 
  15   1  10       65.00       46.11     33.76 o 
  16   1  10       59.62       84.33     19.41 o 
  17   1  10        4.25        2.58     17.72 o 
 -18   2  10       53.98      133.07     24.61 o 
 -17   2  10      595.61      627.95     42.42 o 
 -16   2  10      500.24      528.97     37.30 o 
 -15   2  10      261.41      305.18     24.81 o 
 -14   2  10      337.77      353.81     37.28 o 
 -13   2  10        1.92        4.38      9.00 o 
 -12   2  10      115.80      109.23     13.84 o 
 -11   2  10      181.43      188.82     14.70 o 
 -10   2  10     1310.71     1226.91     32.74 o 
  -9   2  10     2987.66     2632.34     59.50 o 
  -8   2  10     1120.01     1086.10     29.17 o 
  -7   2  10     5739.04     5331.14     92.65 o 
  -6   2  10     3134.27     3220.77     66.88 o 
  -5   2  10    10069.24     9975.03    176.57 o 
  -4   2  10        7.46       18.36      6.00 o 
  -3   2  10     9368.58     9814.36    151.48 o 
  -2   2  10     1141.95     1159.32     25.26 o 
  -1   2  10      319.89      394.69     31.58 o 
   0   2  10      283.21      315.69     18.93 o 
   1   2  10     3128.34     2959.89     60.82 o 
   2   2  10     1580.49     1536.79     37.63 o 
   3   2  10     6426.74     6174.26    113.99 o 
   4   2  10     1089.19      964.25     25.93 o 
   5   2  10     5572.03     5347.44     93.80 o 
   6   2  10      874.97      824.61     29.07 o 
   7   2  10     3617.32     3544.91     77.74 o 
   8   2  10       36.97       22.20      8.88 o 
   9   2  10      513.40      495.88     26.76 o 
  10   2  10        8.51       23.48      9.68 o 
  11   2  10       15.29       30.97     11.04 o 
  12   2  10        2.52       -5.05      9.87 o 
  13   2  10      305.66      373.82     27.07 o 
  14   2  10       17.62       20.11     13.82 o 
  15   2  10      530.96      497.92     44.01 o 
  16   2  10       35.69       16.39     17.25 o 
 -17   3  10       59.61       25.45     15.98 o 
 -16   3  10      301.33      335.79     28.26 o 
 -15   3  10      288.08      284.00     25.60 o 
 -14   3  10      582.69      629.15     38.51 o 
 -13   3  10        0.20        8.68     11.52 o 
 -12   3  10     1832.65     1895.33     98.00 o 
 -11   3  10       31.78       28.40     10.64 o 
 -10   3  10     2402.78     2362.80    103.60 o 
  -9   3  10      150.83      185.46     16.85 o 
  -8   3  10      487.76      528.31     25.27 o 
  -7   3  10      380.69      398.63     27.48 o 
  -6   3  10      519.33      518.97     22.85 o 
  -5   3  10        0.79        1.72      6.38 o 
  -4   3  10     2516.32     2264.25     86.29 o 
  -3   3  10     1395.43     1343.91     45.32 o 
  -2   3  10     3547.68     3582.09     88.95 o 
  -1   3  10     2415.01     2429.51     62.80 o 
   0   3  10     4180.76     4005.59    105.15 o 
   1   3  10      441.47      435.20     27.71 o 
   2   3  10     1568.70     1518.01     42.98 o 
   3   3  10      220.90      241.77     18.59 o 
   4   3  10      941.96      908.59     32.85 o 
   5   3  10        4.92       13.55      7.91 o 
   6   3  10       67.19       65.40     11.54 o 
   7   3  10       99.42       98.72     13.39 o 
   8   3  10      427.74      449.09     26.81 o 
   9   3  10      131.70      180.75     18.75 o 
  10   3  10     1073.61     1044.49     39.95 o 
  11   3  10      158.78      157.91     19.59 o 
  12   3  10      375.39      382.23     29.62 o 
  13   3  10       16.69       27.19     14.14 o 
  14   3  10       85.95       85.76     17.67 o 
  15   3  10        4.76        2.37     18.76 o 
 -15   4  10      212.07      199.00     27.68 o 
 -14   4  10        2.66       14.49     16.65 o 
 -13   4  10       46.02       40.76     19.12 o 
 -12   4  10      190.26      241.42     35.07 o 
 -11   4  10      145.49      120.97     28.57 o 
 -10   4  10      240.94      263.74     33.45 o 
  -9   4  10      684.43      748.89     70.61 o 
  -8   4  10      871.72      898.05     62.69 o 
  -7   4  10      683.35      730.99     37.46 o 
  -6   4  10     1401.96     1431.99     58.62 o 
  -5   4  10      550.42      635.87     33.92 o 
  -4   4  10      322.42      325.71     26.09 o 
  -3   4  10        5.11        6.80      9.22 o 
  -2   4  10        0.26       21.95     10.61 o 
  -1   4  10        1.56       -4.78      7.99 o 
   0   4  10      528.08      522.61     38.20 o 
   1   4  10       78.72       70.11     12.38 o 
   2   4  10       60.81       28.05     14.11 o 
   3   4  10     1166.40     1110.25     43.52 o 
   4   4  10      724.69      780.01     52.14 o 
   5   4  10      455.59      442.68     27.74 o 
   6   4  10      463.23      537.39     31.24 o 
   7   4  10      344.18      336.29     30.28 o 
   8   4  10      481.41      442.68     29.28 o 
   9   4  10       55.42       61.46     15.18 o 
  10   4  10       51.37       70.74     16.52 o 
  11   4  10        2.08       -7.16     12.33 o 
  12   4  10        0.65       -0.87     14.51 o 
  13   4  10        0.08        1.51     17.79 o 
 -13   5  10      332.92      338.26     44.78 o 
 -12   5  10      103.06      133.00     29.93 o 
 -11   5  10      371.79      300.27     38.70 o 
 -10   5  10       19.10       37.49     21.01 o 
  -9   5  10      173.79      184.79     31.23 o 
  -8   5  10      223.65      208.50     31.15 o 
  -7   5  10      109.41       68.21     22.04 o 
  -6   5  10      344.70      278.74     34.14 o 
  -5   5  10      186.64      195.29     29.76 o 
  -4   5  10      133.92      141.54     20.50 o 
  -3   5  10     1231.94     1218.80     49.45 o 
  -2   5  10      130.39      168.24     21.54 o 
  -1   5  10     1026.75     1027.24     61.31 o 
   0   5  10      167.44      129.27     26.78 o 
   1   5  10      568.55      597.40     49.01 o 
   2   5  10      224.00      284.76     53.78 o 
   3   5  10      130.49      144.63     27.79 o 
   4   5  10       25.43       23.90     17.04 o 
   5   5  10       52.08       34.86     15.63 o 
   6   5  10        5.19       12.64     13.13 o 
   7   5  10       93.85       91.34     17.47 o 
   8   5  10       44.37       59.57     15.80 o 
   9   5  10      207.44      263.24     26.70 o 
  10   5  10       91.22      103.53     26.27 o 
  11   5  10      301.60      321.15     39.62 o 
  -9   6  10      132.80      182.40     37.27 o 
  -8   6  10      395.57      436.93     47.12 o 
  -7   6  10       29.92       19.05     21.18 o 
  -6   6  10      632.80      607.78     69.68 o 
  -5   6  10        4.31       11.55     47.61 o 
  -4   6  10      783.42      758.78     54.77 o 
  -3   6  10        1.10        5.21     30.21 o 
  -2   6  10      110.45       47.99     41.06 o 
  -1   6  10        0.01        7.91     29.25 o 
   0   6  10      119.31      204.81     34.79 o 
   1   6  10       51.44       70.81     29.57 o 
   2   6  10      137.24      183.86     34.68 o 
   3   6  10      145.20      151.76     26.81 o 
   4   6  10      323.10      391.75     49.25 o 
   5   6  10       48.23       52.47     20.42 o 
   6   6  10      365.74      349.23     57.10 o 
   7   6  10       24.01       73.73     28.01 o 
 -19   0  11       24.25       11.62     30.81 o 
 -17   0  11      767.99      825.08     81.52 o 
 -15   0  11     1613.60     1637.55     68.26 o 
 -13   0  11     1533.14     1427.38     59.20 o 
 -11   0  11     3674.67     3634.20    110.42 o 
  -9   0  11     1010.65     1005.82     33.66 o 
  -7   0  11       87.55       87.48     11.40 o 
  -5   0  11    14958.74    15436.36    300.90 o 
  -3   0  11    22979.19    23613.19    549.41 o 
  -1   0  11     5996.31     5331.67    136.62 o 
   1   0  11      289.98      220.23     24.01 o 
   3   0  11       48.25       84.07     15.48 o 
   5   0  11     1268.86     1307.70     39.87 o 
   7   0  11     6989.46     7120.60    152.85 o 
   9   0  11      811.10      757.62     32.31 o 
  11   0  11     1197.08     1127.69     86.26 o 
  13   0  11      147.03      191.47     27.57 o 
  15   0  11       68.43       81.19     31.63 o 
 -19   1  11       99.60       97.33     43.61 o 
 -18   1  11      307.88      335.49     38.96 o 
 -17   1  11      143.33      193.15     24.87 o 
 -16   1  11       64.25      101.49     17.70 o 
 -15   1  11      118.43      100.16     17.96 o 
 -14   1  11       54.81       69.78     14.47 o 
 -13   1  11       10.69       13.71      8.81 o 
 -12   1  11      785.76      744.09     24.97 o 
 -11   1  11      266.77      289.10     16.92 o 
 -10   1  11     2122.38     2091.81     45.38 o 
  -9   1  11     3356.09     3205.37     61.31 o 
  -8   1  11     3863.70     3787.72     69.12 o 
  -7   1  11     4822.61     4618.40     80.62 o 
  -6   1  11     2060.79     1931.58     45.61 o 
  -5   1  11     3392.69     3494.63     55.56 o 
  -4   1  11     2488.52     2517.91     45.80 o 
  -3   1  11     1328.92     1334.49     28.28 o 
  -2   1  11       96.27      127.11      8.83 o 
  -1   1  11     1820.21     1601.12     36.97 o 
   0   1  11     4890.74     5158.12     95.19 o 
   1   1  11     3685.08     3640.39     62.29 o 
   2   1  11     7238.89     7526.94    118.76 o 
   3   1  11      588.78      481.35     18.26 o 
   4   1  11     1805.03     1728.89     33.10 o 
   5   1  11      759.62      757.28     19.92 o 
   6   1  11     1456.06     1442.89     30.75 o 
   7   1  11      535.55      511.13     21.05 o 
   8   1  11      976.57      977.15     32.63 o 
   9   1  11       59.87       54.34     10.76 o 
  10   1  11       95.87      128.49     14.79 o 
  11   1  11      575.00      574.73     29.30 o 
  12   1  11      222.45      236.84     23.48 o 
  13   1  11      163.89      202.03     22.78 o 
  14   1  11      308.92      361.91     30.27 o 
  15   1  11       16.56       16.77     14.61 o 
  16   1  11       88.51       96.25     21.05 o 
 -18   2  11      195.40      277.70     31.69 o 
 -17   2  11      194.22      193.28     25.47 o 
 -16   2  11      402.12      379.77     33.40 o 
 -15   2  11      331.57      330.73     25.99 o 
 -14   2  11     1378.41     1362.40     44.99 o 
 -13   2  11       71.06       89.09     13.65 o 
 -12   2  11     1282.29     1252.44     44.46 o 
 -11   2  11      136.05      137.19     13.09 o 
 -10   2  11        0.97       -4.15      5.76 o 
  -9   2  11        8.11       12.36      6.69 o 
  -8   2  11      331.95      306.08     16.81 o 
  -7   2  11      445.84      449.86     20.53 o 
  -6   2  11     1151.47     1095.23     31.20 o 
  -5   2  11     2040.14     2088.72     48.10 o 
  -4   2  11     4475.49     4699.49     90.76 o 
  -3   2  11      147.76      151.90      9.25 o 
  -2   2  11    10253.69    10605.13    183.93 o 
  -1   2  11     1131.24     1111.88     32.19 o 
   0   2  11     3185.25     3225.46     66.15 o 
   1   2  11      653.37      571.06     20.77 o 
   2   2  11      943.93      898.71     32.53 o 
   3   2  11      226.27      254.08     17.32 o 
   4   2  11        7.62       16.31      7.14 o 
   5   2  11        7.79        4.89      7.65 o 
   6   2  11      678.36      696.77     35.88 o 
   7   2  11      353.15      373.33     23.01 o 
   8   2  11      617.52      601.10     28.07 o 
   9   2  11      474.08      465.58     27.05 o 
  10   2  11      603.37      620.66     29.98 o 
  11   2  11       77.76       65.81     13.07 o 
  12   2  11      959.05      929.41     51.60 o 
  13   2  11      125.23      122.07     20.73 o 
  14   2  11      389.43      373.02     34.63 o 
  15   2  11       12.82        2.21     15.17 o 
  16   2  11        0.28       -9.34     17.23 o 
 -17   3  11      207.07      219.65     25.85 o 
 -16   3  11       86.92       89.73     23.18 o 
 -15   3  11        8.81        1.66     12.75 o 
 -14   3  11      227.10      251.14     23.81 o 
 -13   3  11      108.27      111.93     16.98 o 
 -12   3  11        5.35       19.77     11.12 o 
 -11   3  11     1773.37     1789.10     58.27 o 
 -10   3  11      154.64      143.98     17.85 o 
  -9   3  11     2338.39     2214.36     60.00 o 
  -8   3  11      614.98      577.35     30.05 o 
  -7   3  11     1759.75     1719.71     45.04 o 
  -6   3  11       10.43        9.35      8.61 o 
  -5   3  11      959.99      946.02     45.74 o 
  -4   3  11       72.80       63.69     12.52 o 
  -3   3  11      256.97      277.36     22.28 o 
  -2   3  11       77.30       95.10     14.28 o 
  -1   3  11      562.88      584.40     23.92 o 
   0   3  11      143.55      162.12     14.16 o 
   1   3  11     3142.61     3266.35    104.44 o 
   2   3  11       31.11       39.81      8.55 o 
   3   3  11     4072.14     3853.03     80.12 o 
   4   3  11      650.85      652.96     28.06 o 
   5   3  11     1743.76     1650.88     47.05 o 
   6   3  11        0.44        7.35      7.89 o 
   7   3  11      972.03      873.03     34.11 o 
   8   3  11      111.50      131.31     17.85 o 
   9   3  11        8.63        6.19      9.84 o 
  10   3  11      199.04      180.25     20.57 o 
  11   3  11      108.43      127.67     18.60 o 
  12   3  11       39.84       30.55     14.11 o 
  13   3  11      432.72      500.07     33.45 o 
  14   3  11        0.56        7.98     14.69 o 
 -15   4  11      184.89      180.13     27.46 o 
 -14   4  11      360.07      456.17     46.90 o 
 -13   4  11      193.80      249.60     83.05 o 
 -12   4  11      442.07      456.79     44.80 o 
 -11   4  11      235.02      293.12     36.64 o 
 -10   4  11      488.55      405.28     40.85 o 
  -9   4  11       53.67       48.98     22.86 o 
  -8   4  11        0.01        5.26     13.50 o 
  -7   4  11      752.20      623.82     36.52 o 
  -6   4  11      208.55      228.38     32.32 o 
  -5   4  11      957.74      976.02     41.62 o 
  -4   4  11      600.27      624.38     33.85 o 
  -3   4  11     1938.34     1851.88    126.95 o 
  -2   4  11      500.79      491.42     30.82 o 
  -1   4  11      308.35      367.52     26.96 o 
   0   4  11     1227.09     1184.13     82.51 o 
   1   4  11      174.35      187.78     28.96 o 
   2   4  11      481.67      500.14     31.60 o 
   3   4  11       62.06       53.45     14.37 o 
   4   4  11       16.10       33.18     10.69 o 
   5   4  11      178.95      222.57     35.75 o 
   6   4  11      542.41      528.04     31.35 o 
   7   4  11      462.33      520.39     31.98 o 
   8   4  11      544.96      548.86     45.32 o 
   9   4  11      605.64      641.31     36.37 o 
  10   4  11      202.79      183.57     21.42 o 
  11   4  11      152.10      244.35     25.59 o 
  12   4  11       11.17       -0.76     15.32 o 
  13   4  11       22.28       17.72     21.89 o 
 -13   5  11        2.67       27.34     28.56 o 
 -12   5  11      132.35      155.70     31.61 o 
 -11   5  11        8.15       32.35     19.05 o 
 -10   5  11      574.93      486.82     64.60 o 
  -9   5  11        0.15       -2.74     15.73 o 
  -8   5  11     1131.92     1230.76     64.42 o 
  -7   5  11        5.29       16.36     16.13 o 
  -6   5  11      237.18      229.64     42.70 o 
  -5   5  11      239.13      257.26     34.93 o 
  -4   5  11       13.49       13.50     13.25 o 
  -3   5  11      137.10      154.73     21.66 o 
  -2   5  11       56.51       50.04     15.00 o 
  -1   5  11      107.30      109.79     19.29 o 
   0   5  11       36.06       56.47     22.17 o 
   1   5  11       75.87       84.68     23.42 o 
   2   5  11      774.53      819.89     58.03 o 
   3   5  11       78.08      107.97     44.51 o 
   4   5  11     1544.69     1563.45     52.61 o 
   5   5  11        5.28       10.49     12.52 o 
   6   5  11      237.48      278.02     27.31 o 
   7   5  11       17.39       16.86     14.13 o 
   8   5  11        7.88       11.69     15.02 o 
   9   5  11       28.14       41.91     16.90 o 
  10   5  11        0.24      -20.76     15.59 o 
  -8   6  11       51.02      112.27     38.04 o 
  -7   6  11       18.69       23.52     27.85 o 
  -6   6  11        0.46       14.55     19.40 o 
  -5   6  11      151.18      218.91     84.86 o 
  -4   6  11       22.75       32.09     19.61 o 
  -3   6  11      574.41      575.46     56.00 o 
  -2   6  11       91.65       92.09     30.81 o 
  -1   6  11      349.26      406.87     46.89 o 
   0   6  11        4.33       25.17     22.17 o 
   1   6  11      420.96      318.84     41.97 o 
   2   6  11       12.35       11.15     41.44 o 
   3   6  11        1.89       -3.00     16.51 o 
   4   6  11       40.51       21.81     19.41 o 
   5   6  11        2.89        8.39     18.27 o 
   6   6  11        3.05      -12.18     19.44 o 
 -18   0  12        3.07        7.35     24.89 o 
 -16   0  12       40.13       23.96     23.46 o 
 -14   0  12      386.18      449.79     37.14 o 
 -12   0  12     2545.76     2359.83     82.08 o 
 -10   0  12     4957.85     4841.48    147.74 o 
  -8   0  12     6302.70     5943.66    127.50 o 
  -6   0  12     2492.10     2491.59     61.12 o 
  -4   0  12       38.69       81.52     19.10 o 
  -2   0  12     5179.49     5623.32    144.01 o 
   0   0  12     4511.55     4282.74    114.78 o 
   2   0  12        8.43       15.16      8.36 o 
   4   0  12    10691.96    11287.14    227.68 o 
   6   0  12     6459.28     6370.44    138.50 o 
   8   0  12      277.22      258.31     21.16 o 
  10   0  12      681.02      691.21     38.51 o 
  12   0  12      727.64      671.92     65.51 o 
  14   0  12      908.64      819.49     75.43 o 
  16   0  12      141.87      197.24     47.25 o 
 -18   1  12      229.92      260.32     36.35 o 
 -17   1  12      452.67      463.89     36.60 o 
 -16   1  12      381.48      414.71     33.23 o 
 -15   1  12      283.74      291.15     27.11 o 
 -14   1  12      318.03      323.11     33.81 o 
 -13   1  12      464.95      487.33     26.43 o 
 -12   1  12      109.85      114.12     14.20 o 
 -11   1  12      361.60      362.82     19.08 o 
 -10   1  12       20.20       22.45      6.95 o 
  -9   1  12      901.43      850.95     32.61 o 
  -8   1  12      756.77      729.18     22.72 o 
  -7   1  12     4532.11     4194.48     95.01 o 
  -6   1  12     2203.81     2333.06     47.06 o 
  -5   1  12     6179.26     6073.92     98.31 o 
  -4   1  12     4042.70     4083.03     69.48 o 
  -3   1  12      890.68      725.68     19.63 o 
  -2   1  12      722.66      633.34     20.81 o 
  -1   1  12     3721.37     3548.03     69.87 o 
   0   1  12      499.56      444.13     20.19 o 
   1   1  12      139.38      162.91      9.76 o 
   2   1  12      606.74      583.78     17.64 o 
   3   1  12     2839.44     2868.48     60.90 o 
   4   1  12       19.19       20.33      6.50 o 
   5   1  12     2690.05     2524.86     57.40 o 
   6   1  12       41.38       56.84      8.84 o 
   7   1  12     2525.91     2316.92     56.09 o 
   8   1  12     1066.66     1110.63     35.42 o 
   9   1  12      302.55      292.76     20.85 o 
  10   1  12     2802.28     2727.96     66.40 o 
  11   1  12      458.75      448.03     32.28 o 
  12   1  12       84.05       83.12     16.08 o 
  13   1  12        9.82        4.55     13.90 o 
  14   1  12       18.37       18.31     14.30 o 
  15   1  12       53.05      107.07     20.12 o 
  16   1  12       15.43       47.06     23.54 o 
 -18   2  12       65.04      103.23     33.52 o 
 -17   2  12        4.97        7.65     17.11 o 
 -16   2  12       13.23        9.73     14.00 o 
 -15   2  12      501.17      567.66     38.06 o 
 -14   2  12       18.48        0.56     12.48 o 
 -13   2  12      728.32      709.37     35.67 o 
 -12   2  12      338.44      365.72     23.81 o 
 -11   2  12     2537.76     2501.62     54.62 o 
 -10   2  12        2.61       26.14     15.57 o 
  -9   2  12     1431.24     1335.08     34.78 o 
  -8   2  12      794.77      805.69     25.23 o 
  -7   2  12      671.70      695.44     29.47 o 
  -6   2  12      413.20      424.68     24.93 o 
  -5   2  12        9.12        3.96      6.61 o 
  -4   2  12      251.90      258.21     15.32 o 
  -3   2  12     3889.29     3942.63     77.63 o 
  -2   2  12      373.14      385.70     18.59 o 
  -1   2  12     4003.17     3936.67     78.06 o 
   0   2  12     1601.82     1551.11     38.94 o 
   1   2  12     3797.16     3615.15     79.28 o 
   2   2  12     1472.74     1363.04     41.69 o 
   3   2  12     3911.47     3678.37     75.55 o 
   4   2  12      131.51      115.16     11.24 o 
   5   2  12     1114.68     1093.66     34.68 o 
   6   2  12       79.55       88.55     12.62 o 
   7   2  12      398.07      395.70     24.04 o 
   8   2  12       82.62       68.91     11.77 o 
   9   2  12      626.34      599.14     30.59 o 
  10   2  12       43.77       29.19     11.22 o 
  11   2  12      262.25      299.63     23.95 o 
  12   2  12       22.23       17.94     12.51 o 
  13   2  12      351.88      321.07     29.60 o 
  14   2  12        6.47        1.08     13.93 o 
  15   2  12       99.42       84.01     26.16 o 
 -17   3  12       51.89       31.57     19.19 o 
 -16   3  12      490.64      513.34     35.01 o 
 -15   3  12       33.34       29.04     15.17 o 
 -14   3  12      555.17      569.51     54.16 o 
 -13   3  12       16.47        9.24     11.64 o 
 -12   3  12      122.12      125.02     20.00 o 
 -11   3  12      737.38      674.88     53.29 o 
 -10   3  12       16.04       20.61     11.16 o 
  -9   3  12      422.15      380.37     22.51 o 
  -8   3  12      312.44      291.52     23.87 o 
  -7   3  12      143.86      160.40     31.95 o 
  -6   3  12     1638.66     1641.62     64.93 o 
  -5   3  12        6.32        7.58     13.85 o 
  -4   3  12     3243.02     3205.66    121.55 o 
  -3   3  12      174.76      192.55     24.49 o 
  -2   3  12     4957.29     4639.33    136.54 o 
  -1   3  12       54.43       67.52     12.72 o 
   0   3  12      604.79      607.25     24.62 o 
   1   3  12      224.43      237.32     16.82 o 
   2   3  12       31.86       37.65      9.43 o 
   3   3  12      582.85      566.85     31.41 o 
   4   3  12      795.03      740.23     30.87 o 
   5   3  12      328.91      367.29     41.36 o 
   6   3  12      515.84      507.27     28.53 o 
   7   3  12        1.47       13.45      9.56 o 
   8   3  12     1490.16     1481.66     47.12 o 
   9   3  12        1.87        9.51     11.01 o 
  10   3  12      455.25      477.32     31.31 o 
  11   3  12       18.10       19.57     12.74 o 
  12   3  12       63.15       44.20     15.90 o 
  13   3  12        0.40       -1.78     13.07 o 
  14   3  12        0.01      -11.90     15.13 o 
 -15   4  12        4.00        9.84     23.62 o 
 -14   4  12      114.97      141.37     30.37 o 
 -13   4  12      177.67      142.78     28.12 o 
 -12   4  12      385.14      409.55     43.01 o 
 -11   4  12      334.31      291.91     35.45 o 
 -10   4  12      443.65      443.32     42.19 o 
  -9   4  12      801.12      843.57    111.12 o 
  -8   4  12      102.98      134.29     25.04 o 
  -7   4  12     1780.59     1762.50     60.33 o 
  -6   4  12      162.43      169.05     21.32 o 
  -5   4  12      277.82      276.56     25.82 o 
  -4   4  12      291.06      298.49     25.67 o 
  -3   4  12      116.25      101.63     23.57 o 
  -2   4  12      682.20      714.00     36.24 o 
  -1   4  12      164.84      165.78     19.96 o 
   0   4  12      263.07      282.34     23.90 o 
   1   4  12     1648.01     1656.00    106.18 o 
   2   4  12     1139.96     1186.52     46.17 o 
   3   4  12      743.41      701.05     45.46 o 
   4   4  12      506.16      459.49     35.59 o 
   5   4  12      868.47      830.57     36.70 o 
   6   4  12      193.34      222.28     30.72 o 
   7   4  12       74.56       46.85     14.83 o 
   8   4  12       80.32       81.36     16.93 o 
   9   4  12       69.30       88.88     21.03 o 
  10   4  12        1.32        7.97     12.76 o 
  11   4  12       93.77       88.27     18.97 o 
  12   4  12      117.83      162.90     27.65 o 
 -12   5  12       56.45       51.70     26.24 o 
 -11   5  12       44.50       38.13     20.27 o 
 -10   5  12       12.51       25.42     18.95 o 
  -9   5  12      303.57      297.39     55.64 o 
  -8   5  12        0.15        7.04     15.25 o 
  -7   5  12      591.52      577.90     64.80 o 
  -6   5  12        5.93      -11.78     14.83 o 
  -5   5  12      989.46      906.10     73.58 o 
  -4   5  12       82.50      131.91     21.36 o 
  -3   5  12      977.60      911.89     45.64 o 
  -2   5  12      211.91      194.18     23.93 o 
  -1   5  12      839.54      778.93     56.84 o 
   0   5  12        3.31       16.21     19.51 o 
   1   5  12      128.15       98.33     26.22 o 
   2   5  12      375.78      345.27     40.45 o 
   3   5  12      106.17       90.04     24.56 o 
   4   5  12       56.58       74.68     29.95 o 
   5   5  12      651.19      680.54     38.76 o 
   6   5  12       21.02       -0.32     13.86 o 
   7   5  12      499.23      516.75     35.41 o 
   8   5  12       16.86        8.34     17.29 o 
   9   5  12      507.09      511.68     36.29 o 
  10   5  12        1.49       -0.48     17.80 o 
  -7   6  12       15.35       -8.55     28.64 o 
  -6   6  12       56.39       71.49     27.52 o 
  -5   6  12        3.37        0.27     18.73 o 
  -4   6  12        4.04      -15.76     17.58 o 
  -3   6  12        7.77       42.09     24.93 o 
  -2   6  12      156.26      222.82     38.64 o 
  -1   6  12      124.61      108.64     30.75 o 
   0   6  12      498.38      616.00     90.51 o 
   1   6  12      169.02      191.26     43.28 o 
   2   6  12      585.92      622.04    140.86 o 
   3   6  12      104.99      103.93     25.28 o 
   4   6  12       77.98       74.03     23.84 o 
   5   6  12       42.39       62.24     24.72 o 
 -17   0  13      151.59      212.42     45.55 o 
 -15   0  13      253.42      250.10     30.52 o 
 -13   0  13      246.40      276.92     29.31 o 
 -11   0  13     1067.18     1012.81     63.62 o 
  -9   0  13     4273.14     4086.32    163.85 o 
  -7   0  13     8037.39     7613.53    308.43 o 
  -5   0  13     7405.93     7246.66    150.92 o 
  -3   0  13     1550.77     1448.15     49.70 o 
  -1   0  13      103.19      110.59     21.08 o 
   1   0  13     4260.91     4318.78    118.46 o 
   3   0  13     2743.89     2564.14     64.41 o 
   5   0  13     2804.93     2789.85     70.30 o 
   7   0  13     1160.60     1040.41     38.26 o 
   9   0  13      709.31      744.99     56.41 o 
  11   0  13        1.24       -2.96     15.51 o 
  13   0  13      318.70      295.04     46.54 o 
  15   0  13      267.56      345.80     54.49 o 
 -18   1  13       12.97       16.60     21.01 o 
 -17   1  13       97.36      102.53     20.24 o 
 -16   1  13       32.29       27.92     15.69 o 
 -15   1  13       57.65       53.59     20.91 o 
 -14   1  13      672.99      648.89     38.06 o 
 -13   1  13      239.21      261.59     20.49 o 
 -12   1  13     1715.29     1669.35     46.66 o 
 -11   1  13     1469.17     1371.94     35.87 o 
 -10   1  13     1327.13     1262.58     33.23 o 
  -9   1  13      264.60      241.19     17.22 o 
  -8   1  13     1093.81     1057.77     33.10 o 
  -7   1  13        9.92       12.83      6.58 o 
  -6   1  13      164.29      190.70     13.68 o 
  -5   1  13     3686.90     3799.49     66.33 o 
  -4   1  13      797.51      762.73     21.16 o 
  -3   1  13     2785.49     2648.59     70.09 o 
  -2   1  13     1871.20     1767.48     45.19 o 
  -1   1  13     1835.33     1667.99     39.88 o 
   0   1  13     4731.17     4694.56     89.86 o 
   1   1  13      438.30      462.44     21.24 o 
   2   1  13     3506.75     3356.10     69.24 o 
   3   1  13      294.77      313.83     20.60 o 
   4   1  13     1725.09     1651.41     38.05 o 
   5   1  13       38.70       40.80      8.51 o 
   6   1  13       24.01       14.32      7.09 o 
   7   1  13      124.35      136.43     17.61 o 
   8   1  13      283.30      266.97     19.97 o 
   9   1  13      176.41      231.61     19.60 o 
  10   1  13     1141.88     1178.13     49.59 o 
  11   1  13      291.57      327.68     37.13 o 
  12   1  13      453.68      416.55     43.22 o 
  13   1  13       25.82       21.28     13.26 o 
  14   1  13       56.67       62.65     27.14 o 
  15   1  13       28.05       45.64     21.40 o 
 -17   2  13      148.45      172.66     24.65 o 
 -16   2  13      282.15      315.61     30.36 o 
 -15   2  13      502.14      494.54     35.94 o 
 -14   2  13       97.83      118.74     27.00 o 
 -13   2  13      139.98      161.16     17.77 o 
 -12   2  13       27.30       44.55     10.13 o 
 -11   2  13       27.17       10.88      7.73 o 
 -10   2  13      171.74      188.54     14.72 o 
  -9   2  13       48.05       48.42      8.99 o 
  -8   2  13     1691.79     1553.67     47.74 o 
  -7   2  13      653.42      689.44     24.92 o 
  -6   2  13     2487.53     2344.87     54.06 o 
  -5   2  13      168.05      209.16     21.96 o 
  -4   2  13     4702.90     4344.71    227.86 o 
  -3   2  13     1672.25     1582.26    133.42 o 
  -2   2  13     1085.26     1035.97     30.02 o 
  -1   2  13      976.14      930.55     38.71 o 
   0   2  13      218.01      241.59     15.55 o 
   1   2  13        7.04       19.01      6.92 o 
   2   2  13        1.10       12.50      6.83 o 
   3   2  13      992.54      938.48     36.92 o 
   4   2  13     2405.13     2420.45     76.97 o 
   5   2  13      954.55      954.61     36.01 o 
   6   2  13     4675.45     4246.48    129.63 o 
   7   2  13      349.53      310.93     41.88 o 
   8   2  13     1163.86     1150.09     48.65 o 
   9   2  13        2.28        2.74      8.70 o 
  10   2  13       80.29      101.07     15.92 o 
  11   2  13      159.54      184.30     20.32 o 
  12   2  13       99.54       78.53     16.66 o 
  13   2  13        8.02       23.94     15.34 o 
  14   2  13        2.59       -3.75     15.54 o 
  15   2  13       68.03       60.96     21.17 o 
 -16   3  13       12.03       -0.94     16.82 o 
 -15   3  13      240.90      281.85     27.77 o 
 -14   3  13        8.90        8.49     13.21 o 
 -13   3  13     1152.15     1129.55     56.06 o 
 -12   3  13        1.86        8.97     11.97 o 
 -11   3  13     1753.44     1662.83    100.76 o 
 -10   3  13        2.99       10.82     11.53 o 
  -9   3  13     1295.79     1275.79     47.50 o 
  -8   3  13       26.28       40.83     12.10 o 
  -7   3  13       88.56      112.84     19.55 o 
  -6   3  13       90.23       79.88     14.05 o 
  -5   3  13      215.41      185.32     37.54 o 
  -4   3  13        2.98       -2.99      7.47 o 
  -3   3  13     1534.75     1478.79     49.33 o 
  -2   3  13       41.04       45.36     11.29 o 
  -1   3  13     4568.44     4390.93    160.99 o 
   0   3  13       72.93       97.13     12.57 o 
   1   3  13     6430.29     6088.11    117.59 o 
   2   3  13     3192.50     3086.31     68.86 o 
   3   3  13      337.61      374.98     26.50 o 
   4   3  13       27.71       42.10     10.44 o 
   5   3  13        0.39       -6.31      7.75 o 
   6   3  13        3.85       11.67      9.62 o 
   7   3  13      156.62      157.36     17.81 o 
   8   3  13       20.08       22.24     11.95 o 
   9   3  13      307.64      302.16     26.78 o 
  10   3  13       27.31       42.18     14.38 o 
  11   3  13      762.00      718.61     38.72 o 
  12   3  13       40.58       52.38     16.37 o 
  13   3  13      323.14      263.07     26.39 o 
 -14   4  13       40.92       68.32     26.01 o 
 -13   4  13        0.88        9.00     18.62 o 
 -12   4  13        0.05       16.59     36.29 o 
 -11   4  13      338.68      433.09     42.69 o 
 -10   4  13       92.42       96.60     22.77 o 
  -9   4  13      531.13      433.08     64.06 o 
  -8   4  13      651.07      695.72     49.54 o 
  -7   4  13      542.53      526.81     48.66 o 
  -6   4  13     2774.49     2726.68     80.91 o 
  -5   4  13     2220.95     2041.61     66.20 o 
  -4   4  13      394.89      417.52     32.19 o 
  -3   4  13      678.77      693.05     53.42 o 
  -2   4  13       67.82       40.72     17.54 o 
  -1   4  13      112.90      129.63     32.87 o 
   0   4  13       38.18       48.44     13.88 o 
   1   4  13      635.82      624.76     47.40 o 
   2   4  13       86.16       66.67     47.03 o 
   3   4  13      687.61      767.92     43.85 o 
   4   4  13      605.07      600.69     33.47 o 
   5   4  13      500.80      605.78     56.28 o 
   6   4  13      323.14      309.62     39.16 o 
   7   4  13      345.78      368.82     28.70 o 
   8   4  13       78.78       58.67     15.19 o 
   9   4  13       51.20       57.42     20.26 o 
  10   4  13        0.87       -7.02     13.19 o 
  11   4  13        1.31        7.85     15.81 o 
  12   4  13       11.72        2.17     16.72 o 
 -12   5  13      238.69      250.15     40.91 o 
 -11   5  13      112.34       95.59     25.68 o 
 -10   5  13      523.30      570.92     55.04 o 
  -9   5  13       48.79       68.79     23.46 o 
  -8   5  13       49.87       68.25     28.67 o 
  -7   5  13       11.77       35.20     19.52 o 
  -6   5  13      133.94      135.73     58.30 o 
  -5   5  13       38.34       35.13     17.39 o 
  -4   5  13      326.03      342.86     31.64 o 
  -3   5  13      225.91      189.47     39.08 o 
  -2   5  13     1194.38     1229.78     51.38 o 
  -1   5  13        0.58      -16.70     16.94 o 
   0   5  13      683.23      706.73     55.69 o 
   1   5  13       92.90      117.90     27.68 o 
   2   5  13      300.17      365.15     53.34 o 
   3   5  13       38.15       43.81     21.19 o 
   4   5  13        4.18      -10.30     14.61 o 
   5   5  13       68.46       69.93     20.63 o 
   6   5  13        3.17      -13.67     13.75 o 
   7   5  13       25.59       44.64     16.39 o 
   8   5  13       29.68       31.73     17.04 o 
   9   5  13       41.38       63.28     20.39 o 
  -7   6  13      107.98      131.58     33.33 o 
  -6   6  13        1.56       15.47     22.03 o 
  -5   6  13      356.98      395.25     44.90 o 
  -4   6  13        6.69      -15.02     33.99 o 
  -3   6  13      178.79      267.66     50.54 o 
  -2   6  13        0.31      -25.48     22.51 o 
  -1   6  13      111.01      212.34     86.09 o 
   0   6  13        7.62       -7.32     21.96 o 
   1   6  13       19.51       28.67     24.26 o 
   2   6  13       23.35       56.18     27.09 o 
   3   6  13       21.64       22.75     20.91 o 
   4   6  13       81.13      109.40     27.23 o 
 -18   0  14       18.01       26.97     28.67 o 
 -16   0  14      361.93      373.60     39.61 o 
 -14   0  14      701.36      769.49     47.40 o 
 -12   0  14     1403.11     1373.44     58.67 o 
 -10   0  14     2291.94     2232.74     78.40 o 
  -8   0  14      132.33      189.85     22.93 o 
  -6   0  14     1769.02     1697.04     47.68 o 
  -4   0  14     4940.20     4987.54    133.07 o 
  -2   0  14     5875.54     5603.23    146.91 o 
   0   0  14     2935.56     2770.60     83.66 o 
   2   0  14     6832.83     6750.26    176.86 o 
   4   0  14      960.76      861.40     32.45 o 
   6   0  14      778.92      775.67     32.31 o 
   8   0  14     3013.36     3217.50    118.63 o 
  10   0  14      979.36     1116.06     75.21 o 
  12   0  14     1279.02     1198.51     82.67 o 
  14   0  14      596.91      722.35     74.33 o 
 -18   1  14        0.20       12.68     19.98 o 
 -17   1  14      293.32      341.57     45.05 o 
 -16   1  14       36.39       68.73     55.38 o 
 -15   1  14       87.57      120.60     20.56 o 
 -14   1  14      207.42      248.49     21.99 o 
 -13   1  14      107.86       98.02     14.17 o 
 -12   1  14       18.16       33.32     10.62 o 
 -11   1  14     2074.80     1991.26     52.24 o 
 -10   1  14      682.14      619.35     26.69 o 
  -9   1  14     1872.31     1759.54     41.41 o 
  -8   1  14     1093.62     1074.52     29.82 o 
  -7   1  14     3686.86     3687.34     69.28 o 
  -6   1  14     2241.41     2235.74     51.90 o 
  -5   1  14      824.92      820.01     26.62 o 
  -4   1  14      208.36      192.34     11.91 o 
  -3   1  14      536.51      564.88     26.52 o 
  -2   1  14       18.59       32.45      9.09 o 
  -1   1  14      547.86      504.75     20.38 o 
   0   1  14        6.90       -4.26      7.28 o 
   1   1  14     2701.50     2605.40     57.49 o 
   2   1  14     1596.15     1484.69     82.42 o 
   3   1  14     1653.50     1619.41     41.86 o 
   4   1  14     1977.17     2046.73     44.98 o 
   5   1  14     2152.25     1992.94     44.74 o 
   6   1  14      824.19      865.32     27.54 o 
   7   1  14      108.66       84.25     12.53 o 
   8   1  14     1874.58     1779.57     49.40 o 
   9   1  14       70.53       71.08     12.89 o 
  10   1  14      139.05      170.30     18.68 o 
  11   1  14      331.02      340.27     29.38 o 
  12   1  14      147.58      186.91     23.94 o 
  13   1  14      159.50      180.43     27.96 o 
  14   1  14      345.74      400.50     41.09 o 
  15   1  14        2.02        9.76     23.16 o 
 -17   2  14      248.11      329.45     33.51 o 
 -16   2  14      182.90      199.79     26.84 o 
 -15   2  14     1156.46     1114.63     48.28 o 
 -14   2  14      635.26      671.79     88.39 o 
 -13   2  14     2203.12     2159.89     59.03 o 
 -12   2  14        0.66        6.12      8.71 o 
 -11   2  14      448.27      441.60     22.49 o 
 -10   2  14       74.64       54.32      9.97 o 
  -9   2  14        5.92       14.35      8.98 o 
  -8   2  14       11.41        1.07      7.14 o 
  -7   2  14      577.81      527.81     35.61 o 
  -6   2  14       23.61       23.20      9.45 o 
  -5   2  14     3620.59     3505.75     88.29 o 
  -4   2  14     1538.71     1478.49     73.10 o 
  -3   2  14     2604.34     2534.07     68.33 o 
  -2   2  14      330.29      316.46     17.88 o 
  -1   2  14     2927.37     2879.96     62.74 o 
   0   2  14      215.50      191.31     14.78 o 
   1   2  14     1021.64      909.62     29.39 o 
   2   2  14       56.47       47.38      9.46 o 
   3   2  14        0.65       -0.97      6.78 o 
   4   2  14       13.95       27.42      7.79 o 
   5   2  14      311.01      359.43     22.97 o 
   6   2  14      608.25      575.44     28.96 o 
   7   2  14     1070.53     1125.44     51.23 o 
   8   2  14       88.33       77.54     13.13 o 
   9   2  14      670.25      661.79     42.40 o 
  10   2  14       27.08       42.68     13.28 o 
  11   2  14       52.52       46.06     14.13 o 
  12   2  14        0.36       -4.86     12.63 o 
  13   2  14        0.64      -14.32     14.68 o 
  14   2  14        3.59       -0.63     16.35 o 
 -16   3  14       54.12       88.88     23.71 o 
 -15   3  14        0.41       11.28     15.71 o 
 -14   3  14        0.27       -1.48     14.64 o 
 -13   3  14      198.60      230.12     42.48 o 
 -12   3  14      293.84      294.72     34.69 o 
 -11   3  14      455.22      448.17     40.21 o 
 -10   3  14     2108.05     1983.79     91.87 o 
  -9   3  14      383.21      405.40     29.78 o 
  -8   3  14     2168.29     2042.12     64.13 o 
  -7   3  14        2.80        4.41      9.53 o 
  -6   3  14      650.54      624.63     33.19 o 
  -5   3  14       79.20       55.98     12.63 o 
  -4   3  14      752.13      671.63     33.53 o 
  -3   3  14      944.70      989.60     47.77 o 
  -2   3  14       95.34      106.44     19.18 o 
  -1   3  14      224.60      247.77     29.03 o 
   0   3  14      542.73      592.24     31.20 o 
   1   3  14       47.63       76.13     12.27 o 
   2   3  14     4374.34     4126.63     87.05 o 
   3   3  14      153.33      210.47     33.97 o 
   4   3  14     1014.19     1058.05     84.14 o 
   5   3  14       30.09       31.94     11.38 o 
   6   3  14      403.11      411.71     27.01 o 
   7   3  14       88.98      100.37     22.19 o 
   8   3  14      128.33      122.76     17.53 o 
   9   3  14      113.87       98.67     17.09 o 
  10   3  14       52.30       47.88     15.32 o 
  11   3  14        0.41        8.33     13.29 o 
  12   3  14       32.61       78.77     17.76 o 
  13   3  14        3.64        7.87     16.64 o 
 -14   4  14      117.75      136.33     31.91 o 
 -13   4  14      205.27      255.41     36.63 o 
 -12   4  14      137.17       97.29     22.86 o 
 -11   4  14      123.44      175.49     43.20 o 
 -10   4  14       23.91       18.47     15.06 o 
  -9   4  14      205.88      189.18     39.20 o 
  -8   4  14      145.75      139.98     21.82 o 
  -7   4  14      212.85      227.92     26.27 o 
  -6   4  14      136.17      142.46     20.53 o 
  -5   4  14      205.60      187.14     22.65 o 
  -4   4  14     1194.14     1157.69     82.67 o 
  -3   4  14     1280.50     1252.21     60.98 o 
  -2   4  14      842.96      823.13     40.47 o 
  -1   4  14     1304.11     1322.08     49.72 o 
   0   4  14      615.28      637.41     37.74 o 
   1   4  14       89.86      129.90     25.47 o 
   2   4  14       44.97       30.07     22.26 o 
   3   4  14      346.52      354.04     54.74 o 
   4   4  14       11.70       20.18     12.56 o 
   5   4  14        4.26       -1.16     11.32 o 
   6   4  14        4.54       10.62     12.61 o 
   7   4  14      208.66      207.40     22.72 o 
   8   4  14       74.92       80.08     16.67 o 
   9   4  14      266.00      240.33     26.56 o 
  10   4  14      260.47      291.11     31.83 o 
  11   4  14      319.71      288.38     30.53 o 
 -11   5  14       76.82       65.87     25.60 o 
 -10   5  14       93.20       70.83     31.25 o 
  -9   5  14      346.96      324.17     40.28 o 
  -8   5  14       91.41      152.25     38.04 o 
  -7   5  14      952.49      899.54     57.44 o 
  -6   5  14        8.20        6.18     16.84 o 
  -5   5  14      316.52      387.62     35.62 o 
  -4   5  14       65.53       55.39     17.69 o 
  -3   5  14        8.66       13.19     14.94 o 
  -2   5  14      256.24      206.78     25.61 o 
  -1   5  14       30.27        7.93     18.96 o 
   0   5  14       36.57       35.61     21.99 o 
   1   5  14      347.22      390.83     95.19 o 
   2   5  14       19.99       12.74     18.87 o 
   3   5  14      558.68      566.31     94.01 o 
   4   5  14       25.31       11.45     17.25 o 
   5   5  14      307.01      300.64     39.85 o 
   6   5  14       17.25        2.46     17.91 o 
   7   5  14      336.54      377.96     39.61 o 
   8   5  14       34.96       34.55     22.50 o 
  -5   6  14       27.92        5.91     23.85 o 
  -4   6  14      235.76      372.88     71.54 o 
  -3   6  14      109.36       85.30     45.61 o 
  -2   6  14      231.03      352.30     47.85 o 
  -1   6  14       31.87       40.39     28.53 o 
   0   6  14      251.14      329.82     48.43 o 
   1   6  14        3.82       18.66     27.54 o 
   2   6  14      154.88      195.99     43.01 o 
 -15   0  15      229.49      201.59     29.54 o 
 -13   0  15     1097.37     1079.97     53.43 o 
 -11   0  15     1086.11     1127.56     58.88 o 
  -9   0  15     3665.89     3593.99    112.11 o 
  -7   0  15     4289.53     4329.97     99.66 o 
  -5   0  15      362.22      358.75     34.29 o 
  -3   0  15      797.99      739.11     34.66 o 
  -1   0  15     2947.72     2920.23    228.40 o 
   1   0  15     5131.85     5047.74    152.42 o 
   3   0  15     2324.50     2270.31     60.89 o 
   5   0  15      225.06      245.79     28.70 o 
   7   0  15       47.05       53.86     23.52 o 
   9   0  15      251.32      321.68     48.62 o 
  11   0  15      168.53      230.95     42.21 o 
  13   0  15      106.29      136.01     34.32 o 
 -17   1  15      336.51      355.79     38.83 o 
 -16   1  15      278.65      378.59     33.09 o 
 -15   1  15      116.68      118.15     30.08 o 
 -14   1  15     1077.78     1138.10     40.63 o 
 -13   1  15      471.99      443.05     29.43 o 
 -12   1  15      484.98      494.19     27.38 o 
 -11   1  15       15.03       20.62      9.42 o 
 -10   1  15       12.28       13.26      7.72 o 
  -9   1  15      199.40      219.02     15.73 o 
  -8   1  15      828.94      694.96     23.84 o 
  -7   1  15      899.24      973.70     31.05 o 
  -6   1  15     1384.71     1423.13     40.45 o 
  -5   1  15     1315.75     1318.30     46.99 o 
  -4   1  15     2035.38     2026.73     47.37 o 
  -3   1  15     1750.10     1697.95     48.73 o 
  -2   1  15     5951.74     5594.66    182.44 o 
  -1   1  15       33.45       56.70      9.30 o 
   0   1  15     2926.44     2797.01     60.97 o 
   1   1  15        7.40       21.56      7.63 o 
   2   1  15       76.33       84.24     11.44 o 
   3   1  15      540.05      550.42     24.37 o 
   4   1  15      968.11      966.49     28.62 o 
   5   1  15     1005.44     1065.06     30.86 o 
   6   1  15      878.06      845.06     28.01 o 
   7   1  15      165.35      185.63     17.58 o 
   8   1  15     1115.55     1069.96     51.19 o 
   9   1  15       19.69       28.95     10.94 o 
  10   1  15      896.63      907.97     46.05 o 
  11   1  15       38.79       75.33     19.93 o 
  12   1  15      171.49      178.52     28.21 o 
  13   1  15        0.31        7.52     16.91 o 
  14   1  15        3.57       28.24     24.92 o 
 -17   2  15        8.39       24.70     17.74 o 
 -16   2  15       29.52       25.37     15.95 o 
 -15   2  15        6.57       -6.95     13.08 o 
 -14   2  15      551.75      517.29     36.35 o 
 -13   2  15        0.26        5.25     11.92 o 
 -12   2  15     1516.11     1406.71     39.69 o 
 -11   2  15      140.27      165.20     15.24 o 
 -10   2  15     1439.49     1349.12     46.74 o 
  -9   2  15      292.69      279.86     23.78 o 
  -8   2  15     1056.49      999.28     41.52 o 
  -7   2  15      184.10      184.45     19.22 o 
  -6   2  15     1672.66     1463.54     59.68 o 
  -5   2  15      597.17      545.50     37.21 o 
  -4   2  15       57.38       39.89     17.18 o 
  -3   2  15       32.08       34.04     10.25 o 
  -2   2  15      381.65      396.42     25.57 o 
  -1   2  15      116.77       88.35     11.04 o 
   0   2  15     1880.56     1683.60     43.51 o 
   1   2  15      396.30      423.85     22.03 o 
   2   2  15     3960.70     3769.34    120.79 o 
   3   2  15      499.23      447.54     23.11 o 
   4   2  15     3130.37     2972.21     61.24 o 
   5   2  15      633.83      564.29     28.74 o 
   6   2  15     1897.47     1721.85     49.76 o 
   7   2  15       64.76       71.50     14.28 o 
   8   2  15        8.63        0.20      9.50 o 
   9   2  15       84.93       71.77     16.96 o 
  10   2  15      492.67      578.76     39.40 o 
  11   2  15       24.74       17.78     13.96 o 
  12   2  15      239.27      241.03     27.88 o 
  13   2  15       82.70       82.43     21.04 o 
  14   2  15      127.32      152.20     27.02 o 
 -15   3  15      274.10      267.96     52.63 o 
 -14   3  15       32.46        0.51     20.74 o 
 -13   3  15      148.95      164.16     29.43 o 
 -12   3  15        1.58       -1.63     16.29 o 
 -11   3  15      146.01      154.61     45.42 o 
 -10   3  15      328.94      296.19     67.87 o 
  -9   3  15        1.83        5.60     10.90 o 
  -8   3  15      121.39      102.92     17.34 o 
  -7   3  15      793.82      733.50     37.19 o 
  -6   3  15       42.23       29.19     11.58 o 
  -5   3  15     2279.44     2034.62     66.88 o 
  -4   3  15       64.62       64.20     13.39 o 
  -3   3  15     1357.10     1482.93     51.02 o 
  -2   3  15       16.91       47.53     12.00 o 
  -1   3  15     1790.16     1810.41     57.55 o 
   0   3  15     1522.89     1571.44     52.05 o 
   1   3  15        5.38       30.12     10.12 o 
   2   3  15      134.35      143.90     15.44 o 
   3   3  15       31.16       30.82     12.10 o 
   4   3  15       12.82        9.48      9.51 o 
   5   3  15      468.20      483.80     29.04 o 
   6   3  15      319.41      330.16     26.27 o 
   7   3  15      642.99      655.80     35.28 o 
   8   3  15      204.20      221.75     23.03 o 
   9   3  15      524.56      528.64     33.43 o 
  10   3  15       45.86       33.50     15.56 o 
  11   3  15       92.54      108.76     19.91 o 
  12   3  15        9.86       33.35     17.19 o 
 -14   4  15       37.37       70.00     28.06 o 
 -13   4  15      181.98      161.22     32.12 o 
 -12   4  15      236.54      224.08     33.12 o 
 -11   4  15      156.46      138.29     26.00 o 
 -10   4  15      123.00      214.67     43.86 o 
  -9   4  15      197.79      197.93     30.61 o 
  -8   4  15      652.64      640.14     40.53 o 
  -7   4  15      239.95      254.05     28.19 o 
  -6   4  15      788.07      799.83     42.75 o 
  -5   4  15        7.23        2.66     12.68 o 
  -4   4  15       27.51       17.40     13.34 o 
  -3   4  15      183.92      141.81     24.35 o 
  -2   4  15      943.60      848.85     41.77 o 
  -1   4  15      258.35      338.56     57.24 o 
   0   4  15      578.95      548.71     95.99 o 
   1   4  15      479.49      598.31     49.83 o 
   2   4  15      156.35      142.83     27.74 o 
   3   4  15      258.06      372.58     41.21 o 
   4   4  15       80.78       56.23     14.49 o 
   5   4  15       29.66       51.13     16.19 o 
   6   4  15       35.50       12.34     14.64 o 
   7   4  15        6.81        5.81     15.28 o 
   8   4  15        2.63       -5.02     13.25 o 
   9   4  15        8.68      -14.26     14.25 o 
  10   4  15        9.18      -13.18     14.81 o 
 -10   5  15        1.38      -10.50     26.56 o 
  -9   5  15        9.65       -2.62     17.43 o 
  -8   5  15      244.98      288.98     39.70 o 
  -7   5  15       58.95       49.72     22.26 o 
  -6   5  15      508.24      603.95     44.63 o 
  -5   5  15        0.66       10.80     16.23 o 
  -4   5  15      983.78     1032.23     51.82 o 
  -3   5  15       32.72       64.45     18.09 o 
  -2   5  15      466.00      487.13     55.67 o 
  -1   5  15      324.37      353.67     47.31 o 
   0   5  15      207.33      229.03     36.18 o 
   1   5  15       38.64       37.30     39.58 o 
   2   5  15      100.22      160.90     32.02 o 
   3   5  15        0.45        9.06     21.82 o 
   4   5  15       65.74       79.34     33.96 o 
   5   5  15        0.24       10.75     18.53 o 
   6   5  15       19.16       -4.14     17.73 o 
   7   5  15       85.22       77.17     51.75 o 
  -2   6  15       44.88       49.53     31.82 o 
  -1   6  15      129.74      150.07     39.43 o 
 -16   0  16     1008.04     1034.40     58.25 o 
 -14   0  16       85.35      113.37     24.38 o 
 -12   0  16      302.64      329.48     81.87 o 
 -10   0  16        4.28        3.44     11.60 o 
  -8   0  16      411.68      409.73     32.98 o 
  -6   0  16     7385.97     7452.49    158.73 o 
  -4   0  16     7159.97     7029.05    182.18 o 
  -2   0  16     1341.09     1331.69     50.80 o 
   0   0  16       43.89       43.29     13.10 o 
   2   0  16     1385.75     1372.86    124.96 o 
   4   0  16     1454.40     1377.29    107.69 o 
   6   0  16     2127.50     2001.76     74.62 o 
   8   0  16     1001.76     1079.01     74.77 o 
  10   0  16      175.53      200.14     41.00 o 
  12   0  16        2.25       16.99     22.48 o 
  14   0  16        0.30       34.21     34.26 o 
 -17   1  16        3.42       16.93     18.36 o 
 -16   1  16      275.53      230.05     27.78 o 
 -15   1  16       12.34       26.30     15.02 o 
 -14   1  16      232.64      299.41     37.26 o 
 -13   1  16     1207.42     1196.06     41.52 o 
 -12   1  16      251.70      258.58     21.23 o 
 -11   1  16     1874.57     1733.05     49.21 o 
 -10   1  16      365.13      375.12     23.66 o 
  -9   1  16     1047.51     1032.38     30.85 o 
  -8   1  16      489.45      554.84     25.59 o 
  -7   1  16      152.04      152.38     17.49 o 
  -6   1  16       53.49       78.68     11.20 o 
  -5   1  16       19.15       23.51      9.75 o 
  -4   1  16      103.65       86.67     13.51 o 
  -3   1  16      793.64      836.36     29.80 o 
  -2   1  16     1212.21     1155.37     68.21 o 
  -1   1  16     4398.65     4216.52     84.97 o 
   0   1  16     1707.08     1730.46     44.22 o 
   1   1  16     1560.62     1520.98     55.38 o 
   2   1  16     1007.84      934.54     39.34 o 
   3   1  16      331.34      289.09     19.51 o 
   4   1  16      140.20      156.78     13.70 o 
   5   1  16        8.29       16.52      8.65 o 
   6   1  16        5.06        4.21      9.44 o 
   7   1  16       90.21       88.18     14.04 o 
   8   1  16      345.70      362.43     25.15 o 
   9   1  16      289.43      317.99     28.57 o 
  10   1  16        8.08       -0.87     14.66 o 
  11   1  16      467.31      448.64     42.02 o 
  12   1  16      158.17      206.42     30.68 o 
  13   1  16       60.95       65.04     23.92 o 
  14   1  16       82.70       83.96     27.42 o 
 -16   2  16      184.68      205.09     27.40 o 
 -15   2  16      561.55      558.42     39.19 o 
 -14   2  16       24.71       17.67     15.38 o 
 -13   2  16       15.64       31.39     14.40 o 
 -12   2  16      219.33      149.06     31.59 o 
 -11   2  16      224.63      225.73     23.60 o 
 -10   2  16        0.33      -10.34     10.55 o 
  -9   2  16     1116.69     1041.51     43.38 o 
  -8   2  16      124.60      115.70     16.60 o 
  -7   2  16     3960.09     3773.59     95.93 o 
  -6   2  16     1801.03     1821.22     57.11 o 
  -5   2  16     1057.23     1042.92     39.73 o 
  -4   2  16      460.52      456.46     28.30 o 
  -3   2  16      216.56      236.69     20.57 o 
  -2   2  16        0.38       13.55      8.47 o 
  -1   2  16      207.30      206.97     16.43 o 
   0   2  16      115.48      102.04     12.15 o 
   1   2  16      108.80      115.69     16.22 o 
   2   2  16      642.44      595.42     25.68 o 
   3   2  16     1111.98     1093.69     35.08 o 
   4   2  16      108.98      127.43     15.52 o 
   5   2  16     1160.96     1124.84     38.63 o 
   6   2  16      991.35      866.77     34.34 o 
   7   2  16      322.79      356.26     25.37 o 
   8   2  16      113.20       91.88     16.00 o 
   9   2  16      125.07      124.24     22.02 o 
  10   2  16       28.16       35.06     14.09 o 
  11   2  16       25.12       22.83     14.57 o 
  12   2  16        1.99       -2.97     15.84 o 
  13   2  16       15.03       41.50     24.28 o 
 -15   3  16       22.65       78.99     37.83 o 
 -14   3  16      194.59      264.84     37.34 o 
 -13   3  16       63.48       74.04     24.35 o 
 -12   3  16      707.76      605.81     67.48 o 
 -11   3  16      183.67      177.34     38.65 o 
 -10   3  16     1650.63     1597.43     92.83 o 
  -9   3  16      100.80       75.54     17.90 o 
  -8   3  16     1067.49     1048.42     44.43 o 
  -7   3  16      103.63      143.47     20.05 o 
  -6   3  16       25.52       20.22     18.04 o 
  -5   3  16      712.65      690.66     36.10 o 
  -4   3  16      713.75      615.97     37.61 o 
  -3   3  16       74.22      100.35     19.24 o 
  -2   3  16      819.91      858.51     38.62 o 
  -1   3  16       31.96       29.94     11.30 o 
   0   3  16     3053.57     2985.14     82.24 o 
   1   3  16        5.34       29.77     19.43 o 
   2   3  16     1292.83     1133.13     64.83 o 
   3   3  16       58.27       72.52     15.24 o 
   4   3  16      585.87      499.04     33.51 o 
   5   3  16        1.16       -7.03      9.78 o 
   6   3  16       63.03       87.48     17.96 o 
   7   3  16       68.68       50.14     14.61 o 
   8   3  16       25.96       30.14     14.06 o 
   9   3  16        0.63       11.97     13.23 o 
  10   3  16      412.45      489.12     34.13 o 
  11   3  16       94.32       79.36     19.25 o 
  12   3  16      314.43      309.17     30.16 o 
 -13   4  16       95.81       86.09     27.45 o 
 -12   4  16        3.36        2.36     22.15 o 
 -11   4  16        8.42       27.48     19.70 o 
 -10   4  16      211.62      189.03     31.00 o 
  -9   4  16       26.19       63.93     22.93 o 
  -8   4  16      157.51      187.07     24.89 o 
  -7   4  16      303.91      375.13     38.69 o 
  -6   4  16      880.05      820.83     68.86 o 
  -5   4  16     1011.70     1027.75     80.19 o 
  -4   4  16      899.15      881.73     51.94 o 
  -3   4  16     1020.84     1066.29     47.88 o 
  -2   4  16      346.38      298.89     44.40 o 
  -1   4  16        8.19        1.12     14.39 o 
   0   4  16        1.47       -1.23     17.44 o 
   1   4  16        0.05       14.38     22.72 o 
   2   4  16      286.45      340.29     39.34 o 
   3   4  16      121.00      117.47     25.20 o 
   4   4  16      132.92      184.88     28.42 o 
   5   4  16      615.24      596.92     45.35 o 
   6   4  16      330.32      340.87     28.33 o 
   7   4  16      271.55      249.19     25.23 o 
   8   4  16      457.73      453.56     40.88 o 
   9   4  16       29.31       22.21     16.98 o 
 -10   5  16       44.08        5.24     27.87 o 
  -9   5  16      245.30      290.54     74.86 o 
  -8   5  16       10.42        1.05     25.66 o 
  -7   5  16       33.55       61.37     23.13 o 
  -6   5  16        9.33        7.77     16.43 o 
  -5   5  16       40.80       51.61     23.20 o 
  -4   5  16        4.31       -6.23     14.54 o 
  -3   5  16      167.86      179.12     45.27 o 
  -2   5  16        1.31        2.61     19.92 o 
  -1   5  16      698.45      738.55     61.16 o 
   0   5  16        5.15       18.99     21.68 o 
   1   5  16      760.31      706.91     59.82 o 
   2   5  16       11.35       58.15     25.76 o 
   3   5  16      102.56      106.48     30.00 o 
   4   5  16        8.32      -13.23     17.58 o 
   5   5  16        2.94       -2.34     19.33 o 
   6   5  16        0.12       -5.96     20.74 o 
 -17   0  17      137.33      209.46     47.91 o 
 -15   0  17     1678.22     1565.52     72.10 o 
 -13   0  17     1180.40     1257.65     61.16 o 
 -11   0  17        6.27       -5.13     19.79 o 
  -9   0  17      388.27      438.73     35.59 o 
  -7   0  17       16.62       11.95     10.57 o 
  -5   0  17      366.16      361.42     58.60 o 
  -3   0  17     3435.58     3466.81    102.74 o 
  -1   0  17     2126.67     2117.41     71.98 o 
   1   0  17     1436.18     1418.29     56.37 o 
   3   0  17     1515.96     1404.02     57.59 o 
   5   0  17        0.12       -5.13     10.94 o 
   7   0  17      150.49      153.93     26.15 o 
   9   0  17      112.85      206.34     42.32 o 
  11   0  17       66.36       59.92     31.52 o 
  13   0  17      150.34      102.29     38.65 o 
 -17   1  17       47.43       50.53     31.07 o 
 -16   1  17       60.26       53.01     17.51 o 
 -15   1  17        0.37       21.40     14.30 o 
 -14   1  17       27.39       29.37     13.30 o 
 -13   1  17      311.23      330.08     29.85 o 
 -12   1  17       21.75       38.36     18.97 o 
 -11   1  17      230.81      239.26     24.92 o 
 -10   1  17     1556.22     1495.99     45.00 o 
  -9   1  17      314.37      390.84     24.26 o 
  -8   1  17     3785.52     3631.73     79.26 o 
  -7   1  17        4.94        4.24      8.56 o 
  -6   1  17      855.82      808.46     33.93 o 
  -5   1  17      536.70      501.72     33.69 o 
  -4   1  17      117.83      151.15     16.71 o 
  -3   1  17     1674.96     1605.92     41.95 o 
  -2   1  17      180.65      211.61     15.63 o 
  -1   1  17       50.26       36.46     12.06 o 
   0   1  17        8.59       16.33      7.67 o 
   1   1  17     1123.26     1088.09     33.97 o 
   2   1  17     1865.02     1821.77     47.67 o 
   3   1  17       65.75      102.05     12.12 o 
   4   1  17     2680.56     2506.29     60.20 o 
   5   1  17        1.44       11.42      8.78 o 
   6   1  17     1277.90     1225.34     47.22 o 
   7   1  17      245.52      259.10     36.87 o 
   8   1  17       78.63       82.69     17.65 o 
   9   1  17      245.95      233.20     32.70 o 
  10   1  17        9.26        3.32     18.86 o 
  11   1  17       79.13       61.17     44.62 o 
  12   1  17       83.99       66.09     26.40 o 
  13   1  17       20.76       17.55     23.48 o 
 -16   2  17      141.39      147.38     54.24 o 
 -15   2  17       40.01       27.54     28.07 o 
 -14   2  17      730.17      815.89     59.05 o 
 -13   2  17      355.92      405.18     42.09 o 
 -12   2  17     1006.14      971.80     62.96 o 
 -11   2  17      368.27      443.03     33.72 o 
 -10   2  17      294.88      349.50     38.42 o 
  -9   2  17      158.92      157.47     20.29 o 
  -8   2  17       33.52       25.04     11.07 o 
  -7   2  17        7.92       27.24     11.62 o 
  -6   2  17     1217.80     1126.91     45.33 o 
  -5   2  17      526.85      592.90     49.38 o 
  -4   2  17     1753.25     1684.60     54.60 o 
  -3   2  17     1027.88     1040.01     41.87 o 
  -2   2  17     1140.71     1207.91     44.00 o 
  -1   2  17      304.26      332.17     24.92 o 
   0   2  17     2497.77     2313.54    108.56 o 
   1   2  17       67.47       70.82     11.19 o 
   2   2  17      854.56      864.39     31.69 o 
   3   2  17      400.40      402.86     23.87 o 
   4   2  17       55.31       45.22     14.10 o 
   5   2  17       56.19       45.46     12.21 o 
   6   2  17      368.15      406.25     30.87 o 
   7   2  17      251.04      249.75     22.36 o 
   8   2  17     1209.23     1253.02     44.25 o 
   9   2  17      659.69      593.31     43.41 o 
  10   2  17      757.30      794.20     40.03 o 
  11   2  17        5.24       12.06     17.39 o 
  12   2  17      249.43      310.55     48.21 o 
 -14   3  17       33.43       46.16     34.04 o 
 -13   3  17        3.24       41.55     27.74 o 
 -12   3  17       90.43      142.36     50.76 o 
 -11   3  17      563.39      574.81     47.31 o 
 -10   3  17       46.27       23.56     14.26 o 
  -9   3  17     1472.88     1450.08     54.82 o 
  -8   3  17       27.45       46.23     15.16 o 
  -7   3  17     1754.34     1695.12     72.19 o 
  -6   3  17       55.24       67.55     15.99 o 
  -5   3  17      408.80      429.15     31.37 o 
  -4   3  17        1.41        8.49     11.08 o 
  -3   3  17      455.13      473.45     42.00 o 
  -2   3  17        6.09        1.90     10.37 o 
  -1   3  17      386.50      435.04     31.57 o 
   0   3  17      518.62      523.61     39.41 o 
   1   3  17      833.12      755.76     37.74 o 
   2   3  17        1.70       -1.08     14.00 o 
   3   3  17      922.75      863.31     60.57 o 
   4   3  17       93.64      142.19     18.39 o 
   5   3  17      389.94      349.25     26.67 o 
   6   3  17      406.83      418.60     38.63 o 
   7   3  17      389.95      398.36     29.56 o 
   8   3  17       26.82       70.82     15.98 o 
   9   3  17       51.37       54.92     16.55 o 
  10   3  17       22.34       20.82     15.81 o 
  11   3  17       89.06       88.28     22.98 o 
 -12   4  17      260.64      269.01     38.28 o 
 -11   4  17       30.80       35.34     28.23 o 
 -10   4  17      243.68      237.89     35.19 o 
  -9   4  17        2.59      -17.10     29.90 o 
  -8   4  17       14.67       -0.02     15.05 o 
  -7   4  17       65.21       85.87     18.48 o 
  -6   4  17       18.60       18.92     24.07 o 
  -5   4  17      510.51      513.00     37.69 o 
  -4   4  17      370.93      352.24     33.42 o 
  -3   4  17      576.95      632.52     46.69 o 
  -2   4  17      742.98      708.24     55.35 o 
  -1   4  17      386.95      411.52     50.78 o 
   0   4  17      298.06      263.33     72.09 o 
   1   4  17      106.27      107.07     45.12 o 
   2   4  17       98.24      112.09     25.13 o 
   3   4  17        6.73       -3.71     18.52 o 
   4   4  17       81.43       98.35     21.17 o 
   5   4  17       15.65       28.59     16.84 o 
   6   4  17      102.64      140.65     21.45 o 
   7   4  17        8.41       21.27     14.89 o 
   8   4  17        0.67        7.40     15.65 o 
   9   4  17       15.97       15.57     18.44 o 
  -8   5  17      390.14      386.00     44.95 o 
  -7   5  17       35.07       45.31     23.19 o 
  -6   5  17      741.67      655.67     45.54 o 
  -5   5  17       69.36       85.02     25.68 o 
  -4   5  17       63.85       72.25     20.20 o 
  -3   5  17       72.20       74.41     38.02 o 
  -2   5  17       31.60       34.02     24.12 o 
  -1   5  17        4.83        8.28     21.57 o 
   0   5  17       69.41      119.97     30.50 o 
   1   5  17        0.28       -1.78     21.06 o 
   2   5  17      396.05      421.44     49.65 o 
   3   5  17       42.50       32.57     25.62 o 
   4   5  17      125.48      127.09     28.14 o 
   5   5  17       99.77       91.28     42.19 o 
 -16   0  18      110.15      101.47     36.40 o 
 -14   0  18      426.22      457.70     89.22 o 
 -12   0  18     1720.58     1642.38     71.42 o 
 -10   0  18     1296.16     1263.27     58.49 o 
  -8   0  18     1628.45     1682.03     67.95 o 
  -6   0  18     1966.35     1775.48     98.73 o 
  -4   0  18      950.61     1084.71     47.37 o 
  -2   0  18      365.28      319.40     28.23 o 
   0   0  18     8925.71     8579.27    223.59 o 
   2   0  18     8233.95     7810.58    335.85 o 
   4   0  18     2347.65     2379.43    145.44 o 
   6   0  18       36.81       22.07     17.13 o 
   8   0  18       10.55       16.45     23.85 o 
  10   0  18      212.33      219.33     45.94 o 
  12   0  18      392.13      462.51     67.04 o 
 -16   1  18      336.42      384.08     40.63 o 
 -15   1  18      358.56      394.18     36.27 o 
 -14   1  18      163.10      180.88     20.77 o 
 -13   1  18      229.28      257.73     23.79 o 
 -12   1  18       66.44       71.94     15.23 o 
 -11   1  18      584.30      578.32     33.49 o 
 -10   1  18        0.44       12.62     12.13 o 
  -9   1  18       33.08       19.79     14.40 o 
  -8   1  18      307.45      337.75     38.77 o 
  -7   1  18      661.72      699.88     32.72 o 
  -6   1  18      320.31      281.82     23.00 o 
  -5   1  18      543.83      482.95     42.34 o 
  -4   1  18     1781.65     1604.68     51.41 o 
  -3   1  18     1459.96     1494.52     49.15 o 
  -2   1  18     4093.51     4056.26     96.31 o 
  -1   1  18     1438.46     1342.35     39.00 o 
   0   1  18     1315.82     1369.36     39.73 o 
   1   1  18      178.03      188.72     16.61 o 
   2   1  18      194.04      171.64     16.51 o 
   3   1  18       54.28       51.22      9.93 o 
   4   1  18      856.41      876.13     32.40 o 
   5   1  18       50.89       73.92     13.50 o 
   6   1  18     1742.68     1722.91     58.48 o 
   7   1  18      235.39      241.28     25.43 o 
   8   1  18      270.61      351.96     34.24 o 
   9   1  18      237.17      251.74     27.94 o 
  10   1  18      105.50       99.91     23.16 o 
  11   1  18       71.19       46.16     30.15 o 
  12   1  18       15.15        8.76     37.11 o 
 -15   2  18       19.18       50.67     24.41 o 
 -14   2  18       18.40       15.91     19.96 o 
 -13   2  18      287.79      297.13     36.88 o 
 -12   2  18      162.44      108.43     26.31 o 
 -11   2  18      288.88      327.27     36.03 o 
 -10   2  18      170.60      182.91     22.71 o 
  -9   2  18      917.29      870.33     44.81 o 
  -8   2  18      133.88      161.82     19.98 o 
  -7   2  18     1470.17     1487.43     52.41 o 
  -6   2  18       11.43       24.21     11.37 o 
  -5   2  18      477.85      537.07     38.48 o 
  -4   2  18      176.25      204.80     21.37 o 
  -3   2  18      439.01      378.62     34.69 o 
  -2   2  18       46.08       60.01     13.16 o 
  -1   2  18      556.48      577.46     32.55 o 
   0   2  18       98.47       78.97     16.51 o 
   1   2  18        6.00       15.01      9.33 o 
   2   2  18       12.08       -1.74      8.01 o 
   3   2  18      667.10      676.65     30.33 o 
   4   2  18       72.68       94.05     15.02 o 
   5   2  18      680.79      612.13     37.68 o 
   6   2  18       23.08       33.10     13.47 o 
   7   2  18       76.87       54.81     14.83 o 
   8   2  18       78.45       60.87     15.28 o 
   9   2  18        1.03       13.78     15.12 o 
  10   2  18       23.10       16.27     15.92 o 
  11   2  18        3.25        4.38     20.60 o 
 -14   3  18      442.89      530.43     74.06 o 
 -13   3  18        8.60        3.37     23.16 o 
 -12   3  18      243.76      249.63     36.83 o 
 -11   3  18       18.32       22.12     15.69 o 
 -10   3  18        2.69        3.94     19.39 o 
  -9   3  18       32.66       45.11     24.50 o 
  -8   3  18      170.07      194.63     24.01 o 
  -7   3  18      362.73      315.69     29.02 o 
  -6   3  18     1087.87      968.08     43.77 o 
  -5   3  18        0.74       -1.60     11.15 o 
  -4   3  18      642.88      583.55     36.30 o 
  -3   3  18       17.53        6.69     12.39 o 
  -2   3  18     1408.39     1333.44     50.90 o 
  -1   3  18        0.00       11.33     11.77 o 
   0   3  18      379.33      399.46     30.33 o 
   1   3  18       60.79       76.99     16.27 o 
   2   3  18        8.33       43.21     43.91 o 
   3   3  18       13.47       31.62     19.27 o 
   4   3  18       57.13      104.81     18.78 o 
   5   3  18      268.98      200.62     21.72 o 
   6   3  18      104.86      124.92     24.24 o 
   7   3  18        4.69        7.43     13.31 o 
   8   3  18      463.74      419.25     30.96 o 
   9   3  18        0.26       13.96     15.63 o 
  10   3  18      413.90      412.59     33.16 o 
 -11   4  18      193.26      159.24     31.45 o 
 -10   4  18      312.09      410.19     94.51 o 
  -9   4  18      444.47      518.80     47.57 o 
  -8   4  18      289.81      283.93     33.91 o 
  -7   4  18      306.37      336.51     34.43 o 
  -6   4  18       45.71       66.46     18.07 o 
  -5   4  18       86.49       83.47     19.05 o 
  -4   4  18       25.49       26.01     16.01 o 
  -3   4  18        3.36       15.86     14.82 o 
  -2   4  18       75.74       68.83     18.22 o 
  -1   4  18      176.77      178.25     36.56 o 
   0   4  18      496.48      587.23     52.75 o 
   1   4  18      426.69      425.27     45.76 o 
   2   4  18      241.56      309.85     39.12 o 
   3   4  18      599.06      570.24     50.84 o 
   4   4  18      324.27      299.12     31.75 o 
   5   4  18      422.15      431.54     37.69 o 
   6   4  18      201.45      206.04     28.41 o 
   7   4  18        3.21      -18.36     16.62 o 
   8   4  18       15.51        9.50     18.41 o 
  -7   5  18      311.67      330.16     42.61 o 
  -6   5  18        6.16       12.05     19.11 o 
  -5   5  18      506.56      544.67     51.11 o 
  -4   5  18        8.04       17.25     18.31 o 
  -3   5  18      324.50      331.61     46.06 o 
  -2   5  18        1.56        5.36     24.12 o 
  -1   5  18      183.96      207.93     38.22 o 
   0   5  18       18.89        6.14     23.17 o 
   1   5  18      105.25      144.10     45.50 o 
   2   5  18        2.33       -9.67     23.72 o 
   3   5  18       11.60       39.49     25.40 o 
 -15   0  19      536.96      579.61     49.63 o 
 -13   0  19        0.30        3.93     16.29 o 
 -11   0  19      164.44      146.73     26.90 o 
  -9   0  19      705.07      770.06     94.84 o 
  -7   0  19      230.46      251.95     41.66 o 
  -5   0  19     2821.40     2634.56    131.95 o 
  -3   0  19      873.74      817.04     91.71 o 
  -1   0  19      169.86      185.44     23.32 o 
   1   0  19        0.89       21.11     14.23 o 
   3   0  19      234.55      299.89     30.59 o 
   5   0  19      475.01      498.69     39.83 o 
   7   0  19      187.44      217.19     42.87 o 
   9   0  19       83.43       92.43     35.30 o 
  11   0  19      121.37      167.47     46.60 o 
 -16   1  19      135.06      117.64     38.48 o 
 -15   1  19      364.30      348.10     28.74 o 
 -14   1  19      198.23      224.50     23.69 o 
 -13   1  19       54.44       61.36     19.98 o 
 -12   1  19      635.46      630.67     40.64 o 
 -11   1  19      286.99      305.83     32.83 o 
 -10   1  19     1207.32     1303.70     62.93 o 
  -9   1  19      175.08      208.33     29.87 o 
  -8   1  19     1244.26     1258.62    155.96 o 
  -7   1  19      146.95      109.20     17.04 o 
  -6   1  19       80.88      103.67     16.39 o 
  -5   1  19      204.68      217.16     22.57 o 
  -4   1  19      300.96      335.58     33.11 o 
  -3   1  19        6.58       15.75      9.88 o 
  -2   1  19     1980.99     1913.85     88.54 o 
  -1   1  19      582.25      516.02     25.53 o 
   0   1  19     2222.95     2218.58     55.48 o 
   1   1  19      152.09      172.93     19.25 o 
   2   1  19      520.80      540.67     27.44 o 
   3   1  19        0.57        8.36      9.47 o 
   4   1  19      301.37      307.81     22.60 o 
   5   1  19        3.47        9.98     13.15 o 
   6   1  19       69.09       61.04     16.96 o 
   7   1  19        5.14        8.56     14.74 o 
   8   1  19        0.90       12.05     14.99 o 
   9   1  19        0.36       -3.85     19.00 o 
  10   1  19      448.06      558.44     48.81 o 
  11   1  19        1.91      -26.53     33.80 o 
 -15   2  19      104.59      177.69     35.77 o 
 -14   2  19      235.49      362.96     59.75 o 
 -13   2  19       16.20        7.20     21.00 o 
 -12   2  19       10.84       22.70     19.18 o 
 -11   2  19      145.31      142.80     27.10 o 
 -10   2  19       78.45       67.50     18.28 o 
  -9   2  19        4.33        7.10     12.75 o 
  -8   2  19     1353.47     1239.45     47.99 o 
  -7   2  19      233.20      263.63     35.40 o 
  -6   2  19     2796.81     2747.55     79.49 o 
  -5   2  19      759.77      706.27     36.61 o 
  -4   2  19     2445.31     2423.79     71.99 o 
  -3   2  19      911.14      952.83     40.66 o 
  -2   2  19      769.31      749.89     36.21 o 
  -1   2  19        0.30       10.60     13.78 o 
   0   2  19      126.54      101.12     16.69 o 
   1   2  19       84.04       63.29     18.04 o 
   2   2  19       86.95      108.11     14.86 o 
   3   2  19       46.15       44.64     21.74 o 
   4   2  19      550.45      544.58     30.75 o 
   5   2  19       40.63       56.36     14.92 o 
   6   2  19     1001.48     1015.43     40.63 o 
   7   2  19      618.70      526.81     37.86 o 
   8   2  19      291.46      332.37     31.47 o 
   9   2  19       36.37        6.15     16.05 o 
  10   2  19      150.30      147.94     25.28 o 
  11   2  19        4.17       25.31     28.94 o 
 -13   3  19      305.64      259.95     54.44 o 
 -12   3  19       91.22       91.06     41.20 o 
 -11   3  19      772.83      752.67     44.97 o 
 -10   3  19      119.06      113.53     27.29 o 
  -9   3  19      914.23      825.28     53.74 o 
  -8   3  19       73.11       82.61     18.39 o 
  -7   3  19       20.81       53.91     16.93 o 
  -6   3  19       29.67       18.68     13.96 o 
  -5   3  19       17.30       19.18     14.27 o 
  -4   3  19      141.72      138.43     30.21 o 
  -3   3  19      179.32      198.06     24.06 o 
  -2   3  19      560.48      597.24     62.21 o 
  -1   3  19      493.85      477.84     33.88 o 
   0   3  19       85.08      131.26     20.09 o 
   1   3  19     1800.00     1611.39     95.22 o 
   2   3  19        0.72       13.77     25.19 o 
   3   3  19      616.62      558.16     47.95 o 
   4   3  19       11.24       43.58     15.22 o 
   5   3  19       18.31       10.44     14.04 o 
   6   3  19       21.83       -6.56     12.01 o 
   7   3  19        0.02       -4.45     13.18 o 
   8   3  19       37.82       45.96     17.11 o 
   9   3  19       17.95        7.03     16.08 o 
 -11   4  19       68.64       54.41     32.95 o 
 -10   4  19        0.94        2.97     20.87 o 
  -9   4  19      283.29      239.27     30.57 o 
  -8   4  19        1.45      -13.09     14.82 o 
  -7   4  19      207.70      239.33     29.08 o 
  -6   4  19      236.62      216.53     28.24 o 
  -5   4  19       77.58      117.97     21.80 o 
  -4   4  19      127.88      129.33     22.28 o 
  -3   4  19      152.95      163.82     24.44 o 
  -2   4  19      167.40      185.93     25.60 o 
  -1   4  19       69.50       88.28     26.49 o 
   0   4  19       62.23       78.66     26.12 o 
   1   4  19        0.10      -13.35     19.58 o 
   2   4  19       20.64        4.10     20.47 o 
   3   4  19       41.17       61.58     22.50 o 
   4   4  19      183.24      177.84     26.96 o 
   5   4  19      172.56      210.75     29.63 o 
   6   4  19      251.12      260.59     32.91 o 
  -5   5  19       42.83       38.77     21.46 o 
  -4   5  19        8.36      -12.38     19.31 o 
  -3   5  19        6.05      -19.03     25.22 o 
  -2   5  19       87.30       83.11     33.48 o 
  -1   5  19       38.97       32.82     42.13 o 
   0   5  19      363.40      291.35     86.94 o 
   1   5  19       42.36       23.30     35.00 o 
 -14   0  20      274.14      309.58     37.60 o 
 -12   0  20     1005.16     1010.56     69.10 o 
 -10   0  20      857.39      948.44     53.05 o 
  -8   0  20       34.05       39.03     25.66 o 
  -6   0  20      117.47      128.17     32.73 o 
  -4   0  20      837.06      745.32     62.38 o 
  -2   0  20     1495.63     1646.04     64.60 o 
   0   0  20      511.96      533.53     64.52 o 
   2   0  20     1288.05     1260.73     56.91 o 
   4   0  20      209.31      174.95     26.48 o 
   6   0  20      421.12      492.19     42.41 o 
   8   0  20      522.67      589.14     67.98 o 
  10   0  20      218.96      250.30     50.98 o 
 -15   1  20        5.12       -2.04     17.60 o 
 -14   1  20        0.14      -12.12     16.23 o 
 -13   1  20        2.25       10.08     15.00 o 
 -12   1  20       23.69       19.08     14.88 o 
 -11   1  20       91.84      114.85     24.94 o 
 -10   1  20      150.98      163.00     29.60 o 
  -9   1  20      972.66      935.78     53.60 o 
  -8   1  20      310.35      351.88     41.22 o 
  -7   1  20     1239.09     1349.48    116.27 o 
  -6   1  20      277.26      270.45     24.49 o 
  -5   1  20      692.77      664.74     40.53 o 
  -4   1  20      155.33      191.79     26.07 o 
  -3   1  20      111.20      147.02     21.22 o 
  -2   1  20      175.80      169.92     19.65 o 
  -1   1  20        0.35        2.36      8.93 o 
   0   1  20       95.94      123.05     17.88 o 
   1   1  20       59.19       64.00     13.94 o 
   2   1  20      123.42      159.15     16.83 o 
   3   1  20      561.38      560.62     34.57 o 
   4   1  20      360.32      444.49     27.50 o 
   5   1  20      519.73      530.78     35.80 o 
   6   1  20       81.53       68.75     19.73 o 
   7   1  20      390.51      391.66     33.11 o 
   8   1  20      103.43      111.88     22.89 o 
   9   1  20      121.75      143.02     30.02 o 
  10   1  20       10.42       17.01     22.13 o 
  11   1  20        6.02       -0.95     25.51 o 
 -14   2  20      111.63      108.87     41.94 o 
 -13   2  20      339.89      434.53     46.04 o 
 -12   2  20      131.29      128.62     28.05 o 
 -11   2  20      310.45      339.09     39.39 o 
 -10   2  20      304.73      345.96     38.77 o 
  -9   2  20        9.29       14.68     13.51 o 
  -8   2  20        0.33       18.12     15.42 o 
  -7   2  20        0.18       -3.88     12.21 o 
  -6   2  20       13.74        5.82     12.28 o 
  -5   2  20      276.41      283.82     26.52 o 
  -4   2  20      291.63      291.45     34.27 o 
  -3   2  20     1878.32     1860.21     98.50 o 
  -2   2  20       78.29       67.70     20.75 o 
  -1   2  20      703.19      731.53     38.63 o 
   0   2  20      616.98      572.87     35.55 o 
   1   2  20      344.23      426.21     31.52 o 
   2   2  20       78.10       70.48     14.20 o 
   3   2  20      305.66      244.70     25.89 o 
   4   2  20        5.14        3.44     12.20 o 
   5   2  20      114.12      109.41     20.98 o 
   6   2  20        2.07        2.78     15.07 o 
   7   2  20       31.42       62.29     19.79 o 
   8   2  20       43.76       34.56     22.20 o 
   9   2  20      141.54      198.05     54.72 o 
  10   2  20       35.58       27.81     23.02 o 
 -12   3  20       34.32       26.31     33.77 o 
 -11   3  20       12.64       18.95     20.11 o 
 -10   3  20      435.24      428.89     36.22 o 
  -9   3  20       56.64       55.69     18.09 o 
  -8   3  20     1136.82      991.46     46.23 o 
  -7   3  20        5.45       10.70     14.82 o 
  -6   3  20      616.92      704.32     42.82 o 
  -5   3  20        3.71        5.62     13.23 o 
  -4   3  20      596.97      572.94     45.11 o 
  -3   3  20        7.60        2.83     17.00 o 
  -2   3  20       33.80       40.28     16.42 o 
  -1   3  20        6.87       15.45     13.49 o 
   0   3  20      104.57      130.47     20.41 o 
   1   3  20      131.69      120.26     26.00 o 
   2   3  20      664.91      632.32     51.41 o 
   3   3  20       20.43       35.90     25.02 o 
   4   3  20      819.82      834.91     67.99 o 
   5   3  20        0.04        2.32     14.52 o 
   6   3  20      288.66      265.39     26.00 o 
   7   3  20       37.19       25.94     16.22 o 
   8   3  20       53.72       61.41     19.45 o 
  -9   4  20      192.16      219.03     29.18 o 
  -8   4  20        0.61        3.82     17.33 o 
  -7   4  20       28.88       31.82     21.84 o 
  -6   4  20       96.02       69.28     20.39 o 
  -5   4  20       26.06       52.91     18.47 o 
  -4   4  20      164.69      161.51     33.29 o 
  -3   4  20      253.62      275.52     31.13 o 
  -2   4  20      632.02      606.83     42.38 o 
  -1   4  20      383.44      489.61     56.08 o 
   0   4  20      186.96      300.49     42.04 o 
   1   4  20      171.83      217.96     36.39 o 
   2   4  20       80.76      103.21     31.16 o 
   3   4  20       19.50       -7.12     20.86 o 
   4   4  20       13.96       17.45     18.60 o 
   5   4  20       27.78       58.56     24.08 o 
 -13   0  21       36.83       33.41     21.95 o 
 -11   0  21     1359.09     1338.68     95.06 o 
  -9   0  21     1134.04     1219.07     87.60 o 
  -7   0  21     1852.08     1748.79    107.45 o 
  -5   0  21      952.62     1052.36     79.05 o 
  -3   0  21        6.65        0.49     12.89 o 
  -1   0  21      137.11      143.47     54.30 o 
   1   0  21      621.52      714.44     46.44 o 
   3   0  21     1331.51     1328.48     61.94 o 
   5   0  21     1312.24     1380.96     65.39 o 
   7   0  21      315.87      290.98     51.69 o 
   9   0  21        3.68       25.77     32.40 o 
 -14   1  21      439.31      497.81     54.66 o 
 -13   1  21      294.72      340.93     57.29 o 
 -12   1  21      306.06      379.14     58.93 o 
 -11   1  21      168.90      181.99     29.75 o 
 -10   1  21       31.32       66.27     31.11 o 
  -9   1  21       11.80       10.93     16.70 o 
  -8   1  21      224.34      235.59     32.30 o 
  -7   1  21      181.47      159.96     26.36 o 
  -6   1  21      250.26      274.84     26.38 o 
  -5   1  21      546.91      575.91     34.90 o 
  -4   1  21      938.09      909.41     40.49 o 
  -3   1  21      665.87      695.48     38.27 o 
  -2   1  21     1365.80     1331.98     52.71 o 
  -1   1  21      280.31      276.25     25.54 o 
   0   1  21      333.95      331.68     27.00 o 
   1   1  21      544.04      569.74     29.98 o 
   2   1  21        5.18       -4.93      9.62 o 
   3   1  21      114.77      124.30     17.97 o 
   4   1  21      362.39      489.41     30.26 o 
   5   1  21       26.10       35.84     17.21 o 
   6   1  21       84.29      107.91     21.74 o 
   7   1  21      139.03      154.33     24.13 o 
   8   1  21      258.89      254.97     29.75 o 
   9   1  21      201.12      203.69     35.19 o 
  10   1  21      149.47      179.36     47.75 o 
 -13   2  21       26.81       96.79     28.23 o 
 -12   2  21      112.58       70.40     25.65 o 
 -11   2  21       35.09       16.48     20.75 o 
 -10   2  21      680.95      736.54     55.48 o 
  -9   2  21       30.96       57.34     19.08 o 
  -8   2  21      731.57      785.80     59.36 o 
  -7   2  21       51.29       42.03     15.78 o 
  -6   2  21      418.29      511.18     35.64 o 
  -5   2  21       26.73       77.61     17.21 o 
  -4   2  21       39.05       26.34     14.30 o 
  -3   2  21       36.88       44.68     15.60 o 
  -2   2  21      866.94      879.31     42.72 o 
  -1   2  21       48.79       73.41     24.54 o 
   0   2  21      665.28      691.78     93.45 o 
   1   2  21      235.45      226.97     24.74 o 
   2   2  21      601.47      796.98     53.72 o 
   3   2  21       77.35       90.92     19.28 o 
   4   2  21      511.61      530.51     37.09 o 
   5   2  21       21.07       13.33     17.35 o 
   6   2  21        8.90       12.91     16.80 o 
   7   2  21       55.97       44.12     20.95 o 
   8   2  21        1.56       -2.33     17.89 o 
   9   2  21        0.13        1.80     20.37 o 
 -11   3  21      135.88      101.53     37.28 o 
 -10   3  21       13.46       17.40     17.97 o 
  -9   3  21       34.54       35.22     17.28 o 
  -8   3  21        4.56       24.09     16.36 o 
  -7   3  21       51.37       72.28     30.11 o 
  -6   3  21      267.84      275.50     29.92 o 
  -5   3  21      580.70      569.86     39.21 o 
  -4   3  21      171.52      249.37     27.36 o 
  -3   3  21      532.94      612.82     71.98 o 
  -2   3  21        8.13        6.47     18.52 o 
  -1   3  21      535.10      532.15     37.51 o 
   0   3  21       26.39        1.01     14.89 o 
   1   3  21      124.33      173.77     57.15 o 
   2   3  21       38.89       39.06     20.83 o 
   3   3  21        0.04        5.76     36.43 o 
   4   3  21       57.13       50.33     19.22 o 
   5   3  21       83.97      109.65     23.35 o 
   6   3  21      123.58      125.87     21.84 o 
   7   3  21       91.22      129.39     23.87 o 
  -8   4  21      355.99      250.18     31.54 o 
  -7   4  21       55.73       32.67     24.30 o 
  -6   4  21       80.55      100.46     23.13 o 
  -5   4  21       42.03       58.93     20.85 o 
  -4   4  21       59.34       52.24     20.58 o 
  -3   4  21        0.19        2.79     17.35 o 
  -2   4  21        4.65        6.95     24.27 o 
  -1   4  21       62.17      115.41     73.81 o 
   0   4  21       13.14       14.07     24.42 o 
   1   4  21      133.56      201.19     37.46 o 
   2   4  21      182.57      151.04     36.41 o 
   3   4  21       80.08      121.08     35.72 o 
 -14   0  22      376.10      385.65     65.23 o 
 -12   0  22        0.51       -7.07     28.34 o 
 -10   0  22      428.49      375.95     57.23 o 
  -8   0  22     1094.76     1081.47     82.83 o 
  -6   0  22     1527.33     1444.65     96.21 o 
  -2   0  22       35.56       34.15     17.15 o 
   0   0  22       12.28      -12.58     14.06 o 
   2   0  22       97.20      139.22     26.90 o 
   4   0  22      489.94      690.08     50.23 o 
   6   0  22      345.59      506.75     64.63 o 
   8   0  22      251.58      263.08     53.34 o 
 -13   1  22      134.82      143.79     30.82 o 
 -12   1  22      500.92      571.20     51.38 o 
 -11   1  22      555.35      651.26     83.46 o 
 -10   1  22      361.74      411.29     43.68 o 
  -9   1  22      455.14      449.58     44.70 o 
  -8   1  22       54.33       67.70     21.00 o 
  -7   1  22      368.12      420.58     65.43 o 
  -6   1  22      142.82      138.32     33.93 o 
  -5   1  22       17.23       34.72     14.12 o 
  -4   1  22      309.77      320.31     27.60 o 
  -3   1  22      161.53      216.78     25.07 o 
  -2   1  22      646.52      754.54     41.10 o 
  -1   1  22      165.45      200.51     26.94 o 
   0   1  22      100.13      159.89     29.09 o 
   1   1  22      899.19      873.16     36.01 o 
   2   1  22      174.57      209.25     20.71 o 
   3   1  22      369.16      427.00     46.72 o 
   4   1  22        1.03        9.62     14.56 o 
   5   1  22      102.81       85.23     19.38 o 
   6   1  22        1.39      -11.90     14.55 o 
   7   1  22       25.50       11.23     17.12 o 
   8   1  22       43.48       45.26     25.92 o 
   9   1  22        0.82       26.38     28.28 o 
 -12   2  22        2.46       19.93     22.84 o 
 -11   2  22        5.11       -4.89     20.98 o 
 -10   2  22       31.45       19.35     19.26 o 
  -9   2  22      108.80      101.96     36.87 o 
  -8   2  22      164.50      154.00     29.55 o 
  -7   2  22      424.43      437.35     34.55 o 
  -6   2  22      118.21      107.59     19.55 o 
  -5   2  22      856.87      894.42     44.75 o 
  -4   2  22      297.69      322.93     29.71 o 
  -3   2  22      417.02      437.09     33.81 o 
  -2   2  22      512.59      525.68     36.74 o 
  -1   2  22      283.70      343.63     29.93 o 
   0   2  22        6.54        5.10     13.41 o 
   1   2  22       35.98       37.69     16.22 o 
   2   2  22        0.52       23.92     19.08 o 
   3   2  22        6.88       22.38     19.95 o 
   4   2  22        1.48        4.53     16.49 o 
   5   2  22      257.61      277.44     30.17 o 
   6   2  22       83.84       58.36     20.30 o 
   7   2  22      248.06      255.41     31.99 o 
 -10   3  22      455.19      445.45     39.62 o 
  -9   3  22       10.03       54.04     26.94 o 
  -8   3  22      131.89      149.56     25.60 o 
  -7   3  22       61.64       69.75     19.53 o 
  -6   3  22      123.93      139.40     23.51 o 
  -5   3  22        4.60       14.52     16.32 o 
  -4   3  22        0.26        9.10     15.02 o 
  -3   3  22       23.12       19.44     15.88 o 
  -2   3  22      249.92      266.84     29.34 o 
  -1   3  22        7.13       32.16     17.34 o 
   0   3  22      612.57      663.19     56.05 o 
   1   3  22       14.46       38.44     22.22 o 
   2   3  22      717.41      716.15     57.77 o 
   3   3  22       62.32       55.59     21.95 o 
   4   3  22      220.13      204.24     29.62 o 
   5   3  22       20.92       30.71     22.86 o 
  -6   4  22      114.30       95.82     23.48 o 
  -5   4  22      252.25      290.44     33.25 o 
  -4   4  22      135.27      135.57     26.47 o 
  -3   4  22      126.12      142.58     26.42 o 
  -2   4  22       68.15       92.38     59.07 o 
  -1   4  22       68.44       74.64     31.86 o 
   0   4  22       30.53       42.75     30.95 o 
   1   4  22        1.42      -20.46     28.15 o 
 -13   0  23      439.61      416.52     67.10 o 
 -11   0  23      298.82      463.00     67.59 o 
  -9   0  23      315.10      301.34     55.04 o 
  -7   0  23        0.55        2.96     22.42 o 
  -5   0  23      179.92      151.68     37.50 o 
  -3   0  23      392.46      368.60     54.98 o 
  -1   0  23      531.73      506.18     42.09 o 
   1   0  23      910.62      928.59     67.37 o 
   3   0  23      576.68      544.46     67.81 o 
   5   0  23       77.47       73.35     26.39 o 
   7   0  23       88.72       98.07     39.63 o 
 -12   1  23        0.42       -6.50     21.12 o 
 -11   1  23       65.69       59.19     25.93 o 
 -10   1  23      300.49      351.49     42.01 o 
  -9   1  23      119.63      155.39     56.49 o 
  -8   1  23      382.11      355.10     42.73 o 
  -7   1  23      133.60      136.21     26.90 o 
  -6   1  23      811.62      784.25     56.21 o 
  -5   1  23      117.14      154.14     26.98 o 
  -4   1  23      468.64      542.07     36.24 o 
  -3   1  23        8.02       17.40     13.71 o 
  -2   1  23        9.63       51.80     15.91 o 
  -1   1  23      170.77      136.27     37.34 o 
   0   1  23       25.71       30.08     18.33 o 
   1   1  23        1.46       24.92     14.42 o 
   2   1  23      286.96      372.70     37.42 o 
   3   1  23      242.97      243.22     35.92 o 
   4   1  23      194.74      216.63     26.73 o 
   5   1  23      196.82      206.21     28.72 o 
   6   1  23      189.18      165.23     25.93 o 
   7   1  23      155.40      193.33     30.03 o 
 -11   2  23       61.89       17.38     25.72 o 
 -10   2  23      146.65      214.86     35.99 o 
  -9   2  23       78.15       57.48     22.84 o 
  -8   2  23       54.88       36.80     20.59 o 
  -7   2  23       63.92       73.33     19.50 o 
  -6   2  23       23.84       54.73     17.57 o 
  -5   2  23       73.74       66.73     19.51 o 
  -4   2  23      632.75      691.40     43.46 o 
  -3   2  23       44.47       59.33     17.02 o 
  -2   2  23      492.06      523.91     42.87 o 
  -1   2  23      263.70      292.34     28.19 o 
   0   2  23      480.77      493.52     41.17 o 
   1   2  23       56.96      107.02     21.68 o 
   2   2  23      198.72      219.04     40.21 o 
   3   2  23        0.30       28.95     22.38 o 
   4   2  23       24.11       58.42     25.32 o 
   5   2  23       43.67       66.01     22.36 o 
   6   2  23        7.43        7.30     19.36 o 
  -9   3  23      229.31      265.85     32.68 o 
  -8   3  23       10.37       -0.21     16.88 o 
  -7   3  23      522.11      458.95     38.62 o 
  -6   3  23        3.55       31.93     17.91 o 
  -5   3  23      409.60      463.13     38.59 o 
  -4   3  23       11.00       21.43     17.40 o 
  -3   3  23      316.30      271.97     30.15 o 
  -2   3  23       11.78        8.26     16.43 o 
  -1   3  23        1.00      -13.46     15.68 o 
   0   3  23       39.52       31.55     31.52 o 
   1   3  23      132.83      182.81     33.06 o 
   2   3  23       10.15       45.13     23.95 o 
   3   3  23      196.97      282.10     56.79 o 
   4   3  23       37.62       67.42     32.13 o 
 -12   0  24      199.87      214.45     55.37 o 
 -10   0  24      492.11      630.15     78.28 o 
  -8   0  24      635.49      584.65     74.39 o 
  -6   0  24      508.66      612.60     73.62 o 
  -4   0  24        6.26       -7.67     19.08 o 
  -2   0  24       44.42       67.87     28.23 o 
   0   0  24      132.48      151.55     28.14 o 
   2   0  24      475.76      558.65     46.90 o 
   4   0  24      110.91      132.08     28.42 o 
   6   0  24      122.23       57.72     39.14 o 
 -11   1  24      147.93      162.96     34.58 o 
 -10   1  24        9.94        6.83     21.00 o 
  -9   1  24       12.56       23.91     29.49 o 
  -8   1  24       53.59       27.22     19.99 o 
  -7   1  24      149.53      146.09     30.18 o 
  -6   1  24       76.11       78.52     28.86 o 
  -5   1  24      411.71      515.73     48.77 o 
  -4   1  24      335.70      330.84     38.22 o 
  -3   1  24      239.42      242.88     33.50 o 
  -2   1  24       12.18       13.41     14.72 o 
  -1   1  24      841.06      841.81     45.04 o 
   0   1  24       58.21       61.74     17.86 o 
   1   1  24      197.52      237.35     27.39 o 
   2   1  24        0.34       12.89     15.67 o 
   3   1  24        4.92       11.13     14.70 o 
   4   1  24        2.45       13.83     17.69 o 
   5   1  24       27.66        6.33     18.30 o 
   6   1  24       52.72       76.66     23.24 o 
 -10   2  24       17.65       27.74     26.83 o 
  -9   2  24      308.77      307.47     42.29 o 
  -8   2  24       93.38      132.96     29.50 o 
  -7   2  24      551.45      518.10     50.86 o 
  -6   2  24      105.85      130.46     23.44 o 
  -5   2  24      161.66      225.78     27.50 o 
  -4   2  24       98.54      125.53     22.19 o 
  -3   2  24       20.15       22.67     16.71 o 
  -2   2  24       55.82       37.32     15.75 o 
  -1   2  24       86.83       76.23     24.61 o 
   0   2  24        1.60       40.51     16.70 o 
   1   2  24      286.40      296.76     30.80 o 
   2   2  24       21.32       44.15     23.79 o 
   3   2  24      466.04      508.58     50.35 o 
   4   2  24       51.57       38.38     26.47 o 
   5   2  24      210.87      194.42     37.29 o 
  -7   3  24       22.67       23.03     21.51 o 
  -6   3  24      157.39      167.48     26.64 o 
  -5   3  24        9.23        4.95     17.11 o 
  -4   3  24      377.93      330.15     33.90 o 
  -3   3  24       74.10       57.34     21.48 o 
  -2   3  24      339.97      407.71     37.16 o 
  -1   3  24       14.71       46.72     28.42 o 
   0   3  24      130.50      145.58     34.13 o 
   1   3  24       36.30       61.14     30.47 o 
  -9   0  25      147.21      180.46     52.30 o 
  -7   0  25      159.02      124.66     38.70 o 
  -5   0  25      420.65      440.91     63.43 o 
  -3   0  25      610.00      718.52     79.32 o 
  -1   0  25      819.92      938.12     90.29 o 
   1   0  25       20.09       -5.37     18.62 o 
   3   0  25       78.55       81.16     37.99 o 
   5   0  25      243.63      297.78     56.08 o 
 -10   1  25      187.90      246.42     41.02 o 
  -9   1  25       82.29      112.05     52.08 o 
  -8   1  25      245.50      251.62     37.44 o 
  -7   1  25       81.40       98.84     60.71 o 
  -6   1  25       23.59       19.44     20.32 o 
  -5   1  25        5.60       16.89     30.89 o 
  -4   1  25       31.51       85.21     23.97 o 
  -3   1  25        7.30       -1.38     15.99 o 
  -2   1  25       62.82       90.98     21.39 o 
  -1   1  25      144.98      169.15     24.14 o 
   0   1  25      256.63      288.58     37.38 o 
   1   1  25      253.70      257.36     40.65 o 
   2   1  25      252.20      238.79     29.05 o 
   3   1  25      145.78      187.87     28.03 o 
   4   1  25      143.84      160.55     26.81 o 
  -8   2  25      159.14      198.75     37.27 o 
  -7   2  25       34.88       48.53     45.42 o 
  -6   2  25      441.78      489.22     57.42 o 
  -5   2  25       15.59       -6.87     18.64 o 
  -4   2  25      196.88      240.26     29.07 o 
  -3   2  25      130.45      134.09     23.71 o 
  -2   2  25      114.83       68.79     19.49 o 
  -1   2  25       19.47       32.70     18.42 o 
   0   2  25       91.32       96.13     23.23 o 
   1   2  25        0.19       39.09     23.68 o 
   2   2  25       41.10       46.53     27.17 o 
  -8   0  26      107.37       99.83     47.03 o 
  -6   0  26        5.87      -15.73     26.04 o 
  -4   0  26      104.86       39.20     28.83 o 
  -2   0  26      381.33      403.63     62.93 o 
   0   0  26      664.94      680.53     80.09 o 
   2   0  26       80.98      115.26     30.21 o 
  -8   1  26       76.71       65.00     30.86 o 
  -7   1  26      325.78      301.39     42.82 o 
  -6   1  26      171.95      195.87     34.67 o 
  -5   1  26      331.25      355.94     44.60 o 
  -4   1  26       29.54       25.49     26.59 o 
  -3   1  26      327.11      397.17     44.31 o 
  -2   1  26      162.75       80.56     25.11 o 
  -1   1  26        8.08       15.19     16.84 o 
   0   1  26       10.30       33.22     31.14 o 
   1   1  26       76.03       96.62     22.88 o 
   2   1  26       60.82       48.71     21.07 o 
  -5   2  26       36.93       37.42     28.99 o 
  -4   2  26       39.38       61.83     22.94 o 
  -3   2  26      305.54      297.10     32.95 o 
  -2   2  26        1.72       20.87     20.22 o 
  -1   2  26      409.05      436.72     39.60 o 
  -5   0  27       12.03       89.08     43.09 o 
  -3   0  27       37.32       66.06     38.92 o 
  -1   0  27      152.54      141.21     44.79 o 
                                                 
